# Supplementary material for: High-quality phenotypic and genotypic dataset of barley genebank core collection to unlock untapped genetic diversity
Source: Gigascience. 2025 Feb 11;14:giae121. doi: 10.1093/gigascience/giae121 (PMC11811526; doi:10.1093/gigascience/giae121)
Supplement: giae121_Supplemental_File [file giae121_supplemental_file.xlsx]

## Sheet: S1
				Supplementary table S1 List of 1,110 genotypes in this dataset
genotype	panel	growth_habit	row_type	origin	continent	breeder	release_year	Study	BioSamples ID	genome coverage	mapping rate	genotype name used for BioSamples	Genebank name	doi
Abbie	Elite	spring	2-rowed	DEU	Europe	KWS Lochow GmbH	2018	PRJEB53924	SAMEA110189749	4.04383	0.980147	Abbie
Adalina	Elite	winter	6-rowed	AUT	Europe	Saatzucht Donau	2018	PRJEB53924	SAMEA110189983	0.853355	0.977618	Adalina
Advent	Elite	spring	2-rowed	CZE	Europe	Selgen	2009	PRJEB53924	SAMEA110190007	2.70538	0.979921	Advent
AF_Cesar	Elite	spring	2-rowed	CZE	Europe	Agrotest phyto, s.r.o.	2014	PRJEB53924	SAMEA110189858	3.04746	0.978971	AF_Cesar
AF_Lucius	Elite	spring	2-rowed	CZE	Europe	Agrotest phyto, s.r.o.	2009	PRJEB53924	SAMEA110189859	3.06611	0.978353	AF_Lucius
Aida	Elite	winter	2-rowed	AUT	Europe	Saatzucht Donau	2017	PRJEB53924	SAMEA110189984	1.99941	0.980918	Aida
Airway	Elite	spring	2-rowed	Unknown	Unknown	Nordic Seed	2017	PRJEB53924	SAMEA110189802	2.70424	0.980267	Airway
Akcent	Elite	spring	2-rowed	CZE	Europe	Selgen	1992	PRJEB53924	SAMEA110189836	3.28024	0.975313	Akcent
Aksamit	Elite	spring	2-rowed	Unknown	Unknown	Selgen	2007	PRJEB53924	SAMEA110189837	3.18052	0.978456	Aksamit
Albertine	Elite	winter	2-rowed	DEU	Europe	J.Breun	2013	PRJEB53924	SAMEA110189892	2.29825	0.977693	Albertine
Aliciana	Elite	spring	2-rowed	DEU	Europe	KWS Lochow GmbH	2009	PRJEB53924	SAMEA110189750	3.45479	0.980632	Aliciana
Amadora	Elite	spring	2-rowed	DEU	Europe	KWS Lochow GmbH	2014	PRJEB53924	SAMEA110189751	4.32977	0.97972	Amadora
Ambrosia	Elite	spring	2-rowed	DEU	Europe	Saatbau Linz	2019	PRJEB53924	SAMEA110189752	3.89294	0.980763	Ambrosia
Amistar	Elite	winter	6-rowed	FRA	Europe	KWS Momont	2012	PRJEB53924	SAMEA110189928	3.47066	0.979844	Amistar
Amulet	Elite	spring	2-rowed	CZE	Europe	Selgen	1995	PRJEB53924	SAMEA110189838	3.48644	0.9785	Amulet
Anja	Elite	winter	6-rowed	DEU	Europe	J.Breun	2013	PRJEB53924	SAMEA110189893	3.00317	0.979546	Anja
Antje	Elite	winter	6-rowed	DEU	Europe	Nordsaat	2018	PRJEB53924	SAMEA110189963	3.42853	0.979605	Antje
Antonella	Elite	winter	6-rowed	DEU	Europe	Nordsaat	2012	PRJEB53924	SAMEA110189964	3.10369	0.980295	Antonella
Arcanda	Elite	winter	2-rowed	AUT	Europe	Saatzucht Donau	2012	PRJEB53924	SAMEA110189985	2.70615	0.980385	Arcanda
Arenia	Elite	winter	6-rowed	POL	Europe	Nordsaat	2016	PRJEB53924	SAMEA110189965	3.38898	0.98003	Arenia
Ariane	Elite	winter	2-rowed	DEU	Europe	KWS Lochow GmbH	2012	PRJEB53924	SAMEA110189899	1.44297	0.9679	Ariane
Arthur	Elite	spring	2-rowed	Unknown	Unknown	Selgen	2013	PRJEB53924	SAMEA110189839	3.60888	0.977165	Arthur
Asta	Elite	spring	2-rowed	DEU	Europe	KWS Lochow GmbH	2012	PRJEB53924	SAMEA110189753	5.10681	0.980306	Asta
Astaire	Elite	winter	6-rowed	DEU	Europe	KWS Lochow GmbH	2016	PRJEB53924	SAMEA110189900	3.13636	0.972164	Astaire
Atlas	Elite	spring	2-rowed	DEU	Europe	Selgen	1949	PRJEB53924	SAMEA110189840	3.45137	0.978608	Atlas
Atribut	Elite	spring	2-rowed	CZE	Europe	Selgen	1996	PRJEB53924	SAMEA110189841	3.00303	0.978074	Atribut
Atrika	Elite	spring	2-rowed	DEU	Europe	KWS Lochow GmbH	2013	PRJEB53924	SAMEA110189754	4.41374	0.980038	Atrika
Avalon	Elite	spring	2-rowed	DEU	Europe	J.Breun	2012	PRJEB53924	SAMEA110189742	4.20844	0.979772	Avalon
Avenir	Elite	winter	6-rowed	FRA	Europe	KWS Momont	2019	PRJEB53924	SAMEA110189929	3.12433	0.979838	Avenir
Axioma	Elite	winter	2-rowed	AUT	Europe	Saatzucht Donau	2015	PRJEB53924	SAMEA110189986	3.03439	0.980978	Axioma
Bartosz	Elite	winter	6-rowed	POL	Europe	Hodowla Ro‚âà√µlin Smolice sp. z o.o. Grupa IHAR	2006	PRJEB53924	SAMEA110189889	3.49634	0.979769	Bartosz
Basic	Elite	spring	2-rowed	Unknown	Unknown	Secobra Recherches	2011	PRJEB53924	SAMEA110189822	2.54978	0.977548	Basic
Basza	Elite	spring	2-rowed	POL	Europe	Hodowla Ro‚âà√µlin Smolice sp. z o.o. Grupa IHAR	2006	PRJEB53924	SAMEA110189736	2.84709	0.980519	Basza
Bazant	Elite	winter	6-rowed	POL	Europe	Hodowla Ro‚âà√µlin Smolice sp. z o.o. Grupa IHAR	2002	PRJEB53924	SAMEA110189890	2.73381	0.980362	Bazant
Beckenbauer	Elite	winter	6-rowed	DEU	Europe	B.Eckendorf	2019	PRJEB53924	SAMEA110189868	2.93882	0.977332	Beckenbauer
Beckie	Elite	spring	2-rowed	DEU	Europe	KWS Lochow GmbH	2016	PRJEB53924	SAMEA110189755	3.87691	0.978522	Beckie
Bella	Elite	winter	6-rowed	DEU	Europe	Nordsaat	2015	PRJEB53924	SAMEA110189966	1.31268	0.979164	Bella
Bellini	Elite	spring	2-rowed	Unknown	Unknown	Secobra Recherches	2006	PRJEB53924	SAMEA110189823	2.99254	0.975524	Bellini
Blask	Elite	spring	2-rowed	POL	Europe	Hodowla Ro‚âà√µlin Smolice sp. z o.o. Grupa IHAR	2001	PRJEB53924	SAMEA110189737	3.50395	0.978839	Blask
Bordeaux	Elite	winter	2-rowed	DEU	Europe	Ackermann	2020	PRJEB53924	SAMEA110189982	1.69284	0.978487	Bordeaux
Bordo	Elite	spring	2-rowed	POL	Europe	Hodowla Ro‚âà√µlin Smolice sp. z o.o. Grupa IHAR	2010	PRJEB53924	SAMEA110189738	3.21275	0.980147	Bordo
Borrelly	Elite	winter	6-rowed	FRA	Europe	KWS Momont	2018	PRJEB53924	SAMEA110189930	2.71834	0.980048	Borrelly
Boss	Elite	spring	2-rowed	POL	Europe	Hodowla Ro‚âà√µlin Smolice sp. z o.o. Grupa IHAR	1991	PRJEB53924	SAMEA110189739	2.29524	0.979565	Boss
Brandon	Elite	spring	2-rowed	POL	Europe	Hodowla Ro‚âà√µlin Smolice sp. z o.o. Grupa IHAR	2019	PRJEB53924	SAMEA110189740	3.06639	0.979306	Brandon
Broadway	Elite	spring	2-rowed	Unknown	Unknown	Nordic Seed	2017	PRJEB53924	SAMEA110189803	3.26313	0.978948	Broadway
Brosza	Elite	winter	2-rowed	POL	Europe	Hodowla Ro‚âà√µlin Smolice sp. z o.o. Grupa IHAR	2015	PRJEB53924	SAMEA110189891	2.98301	0.965015	Brosza
Bryl	Elite	spring	2-rowed	POL	Europe	Hodowla Ro‚âà√µlin Smolice sp. z o.o. Grupa IHAR	1998	PRJEB53924	SAMEA110189741	3.19124	0.979121	Bryl
Cadiz	Elite	spring	2-rowed	Unknown	Unknown	Nordic Seed	2020	PRJEB53924	SAMEA110189804	3.21633	0.97676	Cadiz
California	Elite	winter	2-rowed	DEU	Europe	Limagrain	2012	PRJEB53924	SAMEA110189944	2.45325	0.979329	California
Calypso	Elite	winter	2-rowed	FRA	Europe	Limagrain	2013	PRJEB53924	SAMEA110189945	3.32449	0.978739	Calypso
Camilla	Elite	winter	6-rowed	DEU	Europe	Saatzucht Donau	1997	PRJEB53924	SAMEA110189987	2.98661	0.98007	Camilla
Campagne	Elite	winter	6-rowed	FRA	Europe	Florimond-Deprez	2008	PRJEB53924	SAMEA110189887	2.71374	0.98023	Campagne
Cantton	Elite	spring	2-rowed	DEU	Europe	KWS Lochow GmbH	2015	PRJEB53924	SAMEA110189756	3.28922	0.97806	Cantton
Capricorn	Elite	winter	2-rowed	FRA	Europe	Limagrain	2016	PRJEB53924	SAMEA110189946	2.9168	0.97807	Capricorn
Caribic	Elite	winter	2-rowed	DEU	Europe	Limagrain	2013	PRJEB53924	SAMEA110189947	3.04758	0.979522	Caribic
Casino	Elite	winter	6-rowed	GBR	Europe	KWS Momont	2011	PRJEB53924	SAMEA110189948	3.309	0.980244	Casino
Cassata	Elite	winter	2-rowed	FRA	Europe	Limagrain	2004	PRJEB53924	SAMEA110189949	3.67047	0.980673	Cassata
Cassia	Elite	winter	2-rowed	GBR	Europe	KWS UK	2009	PRJEB53924	SAMEA110189936	2.85477	0.978758	Cassia
Cassiopee	Elite	winter	2-rowed	FRA	Europe	Secobra Recherches	2012	PRJEB53924	SAMEA110189997	2.44073	0.977239	Cassiopee
Casting	Elite	winter	2-rowed	FRA	Europe	Limagrain	2017	PRJEB53924	SAMEA110189950	3.02068	0.980278	Casting
Catamaran	Elite	spring	2-rowed	DNK	Europe	Sejet	2011	PRJEB53924	SAMEA110189757	4.60677	0.979314	Catamaran
Cayu	Elite	winter	6-rowed	DEU	Europe	Dottenfelderhof	2018	PRJEB53924	SAMEA110189882	2.22748	0.978467	Cayu
Chalup	Elite	winter	2-rowed	DEU	Europe	Sejet	2012	PRJEB53924	SAMEA110190040	3.7932	0.978294	Chalup
Champie	Elite	winter	6-rowed	FRA	Europe	Florimond-Deprez	2005	PRJEB53924	SAMEA110189888	2.72202	0.980326	Champie
Chrissie	Elite	spring	2-rowed	DEU	Europe	KWS Lochow GmbH	2019	PRJEB53924	SAMEA110189758	3.69854	0.979382	Chrissie
Christelle	Elite	winter	6-rowed	DEU	Europe	Nordsaat	2009	PRJEB53924	SAMEA110189967	3.27657	0.979304	Christelle
Coccinel	Elite	winter	6-rowed	FRA	Europe	Secobra Recherches	2019	PRJEB53924	SAMEA110189998	1.21449	0.977234	Coccinel
Comeback	Elite	winter	2-rowed	Unknown	Unknown	Nordic Seed	2019	PRJEB53924	SAMEA110190034	4.52493	0.979724	Comeback
Conchita	Elite	spring	2-rowed	DEU	Europe	KWS Lochow GmbH	2007	PRJEB53924	SAMEA110189759	6.17104	0.979154	Conchita
Conny	Elite	winter	6-rowed	CZE	Europe	Saatzucht Donau	2014	PRJEB53924	SAMEA110189988	2.7858	0.979741	Conny
Coralie	Elite	spring	2-rowed	DEU	Europe	KWS Lochow GmbH	2021	PRJEB53924	SAMEA110189760	4.58798	0.979737	Coralie
Craft	Elite	winter	2-rowed	DEU	Europe	Syngenta	2017	PRJEB53924	SAMEA110190029	4.90095	0.979471	Craft
Crescendo	Elite	spring	2-rowed	FRA	Europe	Secobra Recherches	2015	PRJEB53924	SAMEA110189824	2.19396	0.980777	Crescendo
Creswell	Elite	winter	2-rowed	GBR	Europe	KWS UK	2015	PRJEB53924	SAMEA110189937	3.05207	0.980081	Creswell
Daisy	Elite	winter	6-rowed	DEU	Europe	J.Breun	2014	PRJEB53924	SAMEA110189894	2.42607	0.979722	Daisy
Dante	Elite	spring	2-rowed	DEU	Europe	KWS Lochow GmbH	2013	PRJEB53924	SAMEA110189761	4.6794	0.979126	Dante
Delphi	Elite	winter	2-rowed	Unknown	Unknown	Sejet	2008	PRJEB53924	SAMEA110190041	5.60918	0.979474	Delphi
Desiree	Elite	winter	2-rowed	DEU	Europe	Dr. Peter Franck Pflanzenzucht Oberlimpurg	2019	PRJEB53924	SAMEA110189883	2.568	0.979842	Desiree
Diablo	Elite	spring	2-rowed	NLD	Europe	Limagrain	2018	PRJEB53924	SAMEA110189781	4.47186	0.979668	Diablo
Diadora	Elite	winter	6-rowed	DEU	Europe	DSV	2019	PRJEB53924	SAMEA110189884	2.94446	0.974583	Diadora
Domino	Elite	winter	6-rowed	FRA	Europe	KWS Momont	2014	PRJEB53924	SAMEA110189931	3.03237	0.978	Domino
Donau	Elite	winter	2-rowed	DEU	Europe	KWS Lochow GmbH	2018	PRJEB53924	SAMEA110189901	3.14232	0.978212	Donau
Duncan	Elite	spring	2-rowed	DEU	Europe	KWS Lochow GmbH	2015	PRJEB53924	SAMEA110189762	5.5691	0.979484	Duncan
Eastway	Elite	spring	2-rowed	Unknown	Unknown	Nordic Seed	2019	PRJEB53924	SAMEA110189805	3.64954	0.977524	Eastway
Eifel	Elite	spring	2-rowed	Unknown	Unknown	Secobra Recherches	2013	PRJEB53924	SAMEA110189825	2.70103	0.979945	Eifel
Electrum	Elite	winter	2-rowed	Unknown	Unknown	Syngenta	2019	PRJEB53924	SAMEA110190030	4.52848	0.979199	Electrum
Ellen	Elite	winter	6-rowed	DEU	Europe	Nordsaat	2014	PRJEB53924	SAMEA110189968	2.7063	0.98001	Ellen
Ellinor	Elite	spring	2-rowed	FRA	Europe	J.Breun	2015	PRJEB53924	SAMEA110189743	3.02178	0.980959	Ellinor
Estaminet	Elite	winter	6-rowed	FRA	Europe	KWS Momont	2018	PRJEB53924	SAMEA110189932	3.10688	0.978478	Estaminet
Esterel	Elite	winter	6-rowed	FRA	Europe	Secobra Recherches	1995	PRJEB53924	SAMEA110189999	1.00336	0.979455	Esterel
Etincel	Elite	winter	6-rowed	FRA	Europe	Secobra Recherches	2012	PRJEB53924	SAMEA110190000	0.693159	0.980597	Etincel
Eunova	Elite	spring	2-rowed	DEU	Europe	Dr. Peter Franck Pflanzenzucht Oberlimpurg	2000	PRJEB53924	SAMEA110189735	3.39845	0.980127	Eunova
Evergreen	Elite	spring	2-rowed	Unknown	Unknown	Nordic Seed	2012	PRJEB53924	SAMEA110189806	3.82901	0.97926	Evergreen
Explorer	Elite	spring	2-rowed	FRA	Europe	Secobra Recherches	2011	PRJEB53924	SAMEA110189826	3.13167	0.978833	Explorer
Fairway	Elite	spring	2-rowed	DNK	Europe	Nordic Seed	2020	PRJEB53924	SAMEA110189807	4.11231	0.979318	Fairway
Fantex	Elite	spring	2-rowed	DEU	Europe	KWS Lochow GmbH	2016	PRJEB53924	SAMEA110189763	6.15546	0.978877	Fantex
Faro	Elite	winter	6-rowed	FRA	Europe	KWS Momont	2018	PRJEB53924	SAMEA110189933	2.42604	0.977321	Faro
Fatima	Elite	spring	2-rowed	FRA	Europe	J.Breun	2016	PRJEB53924	SAMEA110189744	3.32951	0.981364	Fatima
Fay	Elite	winter	2-rowed	DEU	Europe	J.Breun	2019	PRJEB53924	SAMEA110189895	2.57378	0.973133	Fay
Feedway	Elite	spring	2-rowed	DNK	Europe	Nordic Seed	2019	PRJEB53924	SAMEA110189808	3.16477	0.9792	Feedway
Filante	Elite	winter	6-rowed	FRA	Europe	KWS Momont	2019	PRJEB53924	SAMEA110190039	4.33241	0.979824	Filante
Findora	Elite	winter	2-rowed	DEU	Europe	Sejet	2013	PRJEB53924	SAMEA110190010	3.93738	0.980136	Findora
Finola	Elite	winter	6-rowed	AUT	Europe	Saatzucht Donau	2016	PRJEB53924	SAMEA110189989	2.01545	0.979683	Finola
Flagon	Elite	winter	2-rowed	GBR	Europe	Syngenta	2003	PRJEB53924	SAMEA110190031	5.57707	0.979244	Flagon
Flemming	Elite	winter	6-rowed	DEU	Europe	KWS Lochow GmbH	2018	PRJEB53924	SAMEA110189902	2.50774	0.978521	Flemming
Florentine	Elite	winter	2-rowed	Unknown	Unknown	KWS UK	2011	PRJEB53924	SAMEA110190027	5.05174	0.976874	Florentine
Flynn	Elite	winter	2-rowed	GBR	Europe	Limagrain	2019	PRJEB53924	SAMEA110189951	2.6772	0.980152	Flynn
Focus	Elite	spring	2-rowed	DEU	Europe	Secobra Recherches	2018	PRJEB53924	SAMEA110189827	2.57554	0.980057	Focus
Francin	Elite	spring	2-rowed	Unknown	Unknown	Selgen	2014	PRJEB53924	SAMEA110189842	3.55999	0.978753	Francin
Fridericus	Elite	winter	6-rowed	DEU	Europe	KWS Lochow GmbH	2006	PRJEB53924	SAMEA110189903	2.22893	0.979563	Fridericus
Frontier	Elite	spring	2-rowed	Unknown	Unknown	Sejet	2002	PRJEB53924	SAMEA110189943	1.91848	0.978461	Frontier
Funky	Elite	winter	6-rowed	FRA	Europe	KWS Momont	2015	PRJEB53924	SAMEA110190038	4.89154	0.979411	Funky
Gambrinus	Elite	winter	6-rowed	FRA	Europe	KWS Momont	2014	PRJEB53924	SAMEA110190037	4.56411	0.978814	Gambrinus
Garner	Elite	spring	2-rowed	GBR	Europe	Syngenta	2006	PRJEB53924	SAMEA110189845	2.60906	0.979819	Garner
Gateway	Elite	spring	2-rowed	DNK	Europe	Nordic Seed	2019	PRJEB53924	SAMEA110189809	3.96876	0.978917	Gateway
Gimlet	Elite	winter	2-rowed	GBR	Europe	KWS UK	2017	PRJEB53924	SAMEA110189938	2.26758	0.979335	Gimlet
Glacier	Elite	winter	2-rowed	GBR	Europe	KWS UK	2011	PRJEB53924	SAMEA110189939	2.70953	0.978902	Glacier
Greenway	Elite	spring	2-rowed	DNK	Europe	Nordic Seed	2019	PRJEB53924	SAMEA110189810	3.89476	0.979747	Greenway
Grenada	Elite	spring	2-rowed	DEU	Europe	KWS Lochow GmbH	2014	PRJEB53924	SAMEA110189764	4.71269	0.98009	Grenada
Griffin	Elite	winter	6-rowed	DEU	Europe	B.Eckendorf	2018	PRJEB53924	SAMEA110189869	2.82967	0.979666	Griffin
GS3051_Leia	Elite	spring	2-rowed	Unknown	Unknown			PRJEB53924	SAMEA110189745	3.55255	0.980235	GS3051_Leia
Hacker	Elite	spring	2-rowed	FRA	Europe	Secobra Recherches	2019	PRJEB53924	SAMEA110189828	2.74569	0.979669	Hacker
Hannelore	Elite	winter	2-rowed	DEU	Europe	Saatzucht Donau	2007	PRJEB53924	SAMEA110189990	1.58062	0.978384	Hannelore
Harris	Elite	spring	2-rowed	DEU	Europe	KWS Lochow GmbH	2016	PRJEB53924	SAMEA110189765	4.39226	0.978321	Harris
Hawking	Elite	winter	2-rowed	GBR	Europe	KWS UK	2019	PRJEB53924	SAMEA110189940	2.44286	0.977224	Hawking
Hazel	Elite	spring	2-rowed	DEU	Europe	KWS Lochow GmbH		PRJEB53924	SAMEA110189766	4.60692	0.979831	Hazel
Hedwig	Elite	winter	6-rowed	DEU	Europe	B.Eckendorf	2017	PRJEB53924	SAMEA110189870	2.70106	0.979434	Hedwig
Henriette	Elite	winter	6-rowed	DEU	Europe	Nordsaat	2011	PRJEB53924	SAMEA110189969	1.76961	0.979166	Henriette
Heris	Elite	spring	2-rowed	CZE	Europe	Limagrain	1998	PRJEB53924	SAMEA110189782	2.70067	0.979941	Heris
Higgins	Elite	winter	6-rowed	DEU	Europe	KWS Lochow GmbH	2017	PRJEB53924	SAMEA110189904	2.80117	0.978671	Higgins
Highway	Elite	spring	2-rowed	DNK	Europe	Nordic Seed	2016	PRJEB53924	SAMEA110189811	3.08901	0.979943	Highway
Hobbs	Elite	spring	2-rowed	DEU	Europe	KWS Lochow GmbH	2015	PRJEB53924	SAMEA110189767	3.529	0.981179	Hobbs
HOR_10004	PGR	spring	6-rowed	PAK	Asia			PRJEB53924	SAMEA6619041	8.69701	0.963428	HOR 10004 BRG	HOR 10004	10.25642/IPK/GBIS/25648
HOR_10005	PGR	spring	6-rowed	PAK	Asia			PRJEB53924	SAMEA110189554	4.87744	0.97711	HOR 10005 BRG	HOR 10005	10.25642/IPK/GBIS/25649
HOR_10014	PGR	spring	6-rowed	PAK	Asia			PRJEB53924	SAMEA110189556	3.60977	0.97652	HOR 10014 BRG	HOR 10014	10.25642/IPK/GBIS/25658
HOR_10016	PGR	spring	6-rowed	PAK	Asia			PRJEB53924	SAMEA110189631	3.59909	0.976499	HOR 10016 BRG	HOR 10016	10.25642/IPK/GBIS/25660
HOR_10018	PGR	spring	6-rowed	PAK	Asia			PRJEB53924	SAMEA110189534	3.17816	0.974142	HOR 10018 BRG	HOR 10018	10.25642/IPK/GBIS/25662
HOR_1002	PGR	winter	6-rowed	TUR	Asia			PRJEB53924	SAMEA110189533	5.2339	0.976669	HOR 1002 BRG	HOR 1002	10.25642/IPK/GBIS/17208
HOR_10026	PGR	spring	6-rowed	CAN	Americas			PRJEB53924	SAMEA110189318	3.49026	0.976819	HOR 10026 BRG	HOR 10026	10.25642/IPK/GBIS/25670
HOR_10044	PGR	spring	6-rowed	ITA	Europe			PRJEB53924	SAMEA110189685	3.24933	0.975913	HOR 10044 BRG	HOR 10044	10.25642/IPK/GBIS/79279
HOR_10046	PGR	winter	6-rowed	USA	Americas			PRJEB53924	SAMEA110189319	2.63691	0.975586	HOR 10046 BRG	HOR 10046	10.25642/IPK/GBIS/25689
HOR_10074	PGR	spring	6-rowed	MNG	Asia			PRJEB53924	SAMEA110189540	5.26502	0.9753	HOR 10074 BRG	HOR 10074	10.25642/IPK/GBIS/25717
HOR_10083	PGR	spring	6-rowed	LBY	Africa			PRJEB53924	SAMEA110189682	4.09986	0.974165	HOR 10083 BRG	HOR 10083	10.25642/IPK/GBIS/25726
HOR_10087	PGR	spring	6-rowed	LBY	Africa			PRJEB53924	SAMEA110189683	3.6751	0.974609	HOR 10087 BRG	HOR 10087	10.25642/IPK/GBIS/25730
HOR_10089	PGR	spring	6-rowed	LBY	Africa			PRJEB53924	SAMEA110189684	3.26824	0.974518	HOR 10089 BRG	HOR 10089	10.25642/IPK/GBIS/25732
HOR_10093	PGR	spring	2-rowed	DZA	Africa			PRJEB53924	SAMEA110189227	3.80663	0.971841	HOR 10093 BRG	HOR 10093	10.25642/IPK/GBIS/25736
HOR_10095	PGR	spring	6-rowed	PER	Americas			PRJEB53924	SAMEA110189435	3.46059	0.973975	HOR 10095 BRG	HOR 10095	10.25642/IPK/GBIS/25738
HOR_1013	PGR	winter	6-rowed	GRC	Europe			PRJEB53924	SAMEA110189587	3.96289	0.97496	HOR 1013 BRG	HOR 1013	10.25642/IPK/GBIS/17217
HOR_10157	PGR	spring	6-rowed	LBY	Africa			PRJEB53924	SAMEA110189688	13.1903	0.978996	HOR 10157 BRG	HOR 10157	10.25642/IPK/GBIS/25799
HOR_10192	PGR	winter	6-rowed	FRA	Europe			PRJEB53924	SAMEA6618818	9.21884	0.97037	HOR 10192 BRG	HOR 10192	10.25642/IPK/GBIS/25833
HOR_10199	PGR	winter	2-rowed	FRA	Europe			PRJEB53924	SAMEA110189163	3.22906	0.975883	HOR 10199 BRG	HOR 10199	10.25642/IPK/GBIS/25840
HOR_1020	PGR	winter	6-rowed	GRC	Europe			PRJEB53924	SAMEA6618819	9.78616	0.970784	HOR 1020 BRG	HOR 1020	10.25642/IPK/GBIS/17224
HOR_10219	PGR	spring	2-rowed	NLD	Europe			PRJEB53924	SAMEA110189164	3.30782	0.975532	HOR 10219 BRG	HOR 10219	10.25642/IPK/GBIS/25859
HOR_10228	PGR	winter	6-rowed	ITA	Europe			PRJEB53924	SAMEA110189690	2.60098	0.975326	HOR 10228 BRG	HOR 10228	10.25642/IPK/GBIS/79617
HOR_10239	PGR	winter	6-rowed	NLD	Europe			PRJEB53924	SAMEA110189320	2.74926	0.98131	HOR 10239 BRG	HOR 10239	10.25642/IPK/GBIS/25878
HOR_10245	PGR	spring	2-rowed	AUT	Europe			PRJEB53924	SAMEA110189165	5.62998	0.978433	HOR 10245 BRG	HOR 10245	10.25642/IPK/GBIS/25882
HOR_10257	PGR	spring	2-rowed	PAK	Asia			PRJEB53924	SAMEA110189294	2.79597	0.976024	HOR 10257 BRG	HOR 10257	10.25642/IPK/GBIS/25889
HOR_10296	PGR	spring	6-rowed	CAN	Americas			PRJEB53924	SAMEA110189322	3.16466	0.976704	HOR 10296 BRG	HOR 10296	10.25642/IPK/GBIS/25910
HOR_10297	PGR	spring	2-rowed	CAN	Americas			PRJEB53924	SAMEA110189166	7.08752	0.975459	HOR 10297 BRG	HOR 10297	10.25642/IPK/GBIS/25911
HOR_1031	PGR	winter	6-rowed	GRC	Europe			PRJEB53924	SAMEA110189589	3.15182	0.978433	HOR 1031 BRG	HOR 1031	10.25642/IPK/GBIS/17235
HOR_10366	PGR	winter	6-rowed	ITA	Europe			PRJEB53924	SAMEA110189692	3.91616	0.976994	HOR 10366 BRG	HOR 10366	10.25642/IPK/GBIS/79874
HOR_10406	PGR	winter	6-rowed	ITA	Europe			PRJEB53924	SAMEA110189689	4.55198	0.980137	HOR 10406 BRG	HOR 10406	10.25642/IPK/GBIS/26114
HOR_10412	PGR	spring	2-rowed	ITA	Europe			PRJEB53924	SAMEA110189309	5.42076	0.976609	HOR 10412 BRG	HOR 10412	10.25642/IPK/GBIS/26120
HOR_1042	PGR	winter	6-rowed	TUR	Asia			PRJEB53924	SAMEA110189436	3.7431	0.978353	HOR 1042 BRG	HOR 1042	10.25642/IPK/GBIS/17246
HOR_1043	PGR	winter	6-rowed	TUR	Asia			PRJEB53924	SAMEA110189437	3.26777	0.976974	HOR 1043 BRG	HOR 1043	10.25642/IPK/GBIS/17247
HOR_1044	PGR	winter	6-rowed	TUR	Asia			PRJEB53924	SAMEA6618820	13.3518	0.966916	HOR 1044 BRG	HOR 1044	10.25642/IPK/GBIS/17248
HOR_1047	PGR	winter	6-rowed	TUR	Asia			PRJEB53924	SAMEA110189651	3.74242	0.977528	HOR 1047 BRG	HOR 1047	10.25642/IPK/GBIS/17251
HOR_1048	PGR	winter	6-rowed	TUR	Asia			PRJEB53924	SAMEA6618821	6.80438	0.975004	HOR 1048 BRG	HOR 1048	10.25642/IPK/GBIS/17252
HOR_1053	PGR	winter	6-rowed	TUR	Asia			PRJEB53924	SAMEA110189495	3.38683	0.975466	HOR 1053 BRG	HOR 1053	10.25642/IPK/GBIS/17257
HOR_1056	PGR	winter	6-rowed	TUR	Asia			PRJEB53924	SAMEA110189438	2.85586	0.977145	HOR 1056 BRG	HOR 1056	10.25642/IPK/GBIS/17260
HOR_10560	PGR	spring	6-rowed	ITA	Europe			PRJEB53924	SAMEA110189693	4.50303	0.97805	HOR 10560 BRG	HOR 10560	10.25642/IPK/GBIS/26262
HOR_10567	PGR	spring	2-rowed	TUR	Asia			PRJEB53924	SAMEA110189260	2.76459	0.972716	HOR 10567 BRG	HOR 10567	10.25642/IPK/GBIS/26269
HOR_10589	PGR	winter	6-rowed	PRK	Asia			PRJEB53924	SAMEA110189695	0.639142	0.978263	HOR 10589 BRG	HOR 10589	10.25642/IPK/GBIS/90036
HOR_1059	PGR	winter	6-rowed	TUR	Asia			PRJEB53924	SAMEA110189439	4.72135	0.977569	HOR 1059 BRG	HOR 1059	10.25642/IPK/GBIS/17263
HOR_10606	PGR	spring	6-rowed	IRQ	Asia			PRJEB53924	SAMEA110189547	4.63788	0.97567	HOR 10606 BRG	HOR 10606	10.25642/IPK/GBIS/26308
HOR_1061	PGR	winter	6-rowed	TUR	Asia			PRJEB53924	SAMEA110189647	4.29726	0.975569	HOR 1061 BRG	HOR 1061	10.25642/IPK/GBIS/17265
HOR_10615	PGR	spring	6-rowed	IRQ	Asia			PRJEB53924	SAMEA110189694	3.48932	0.976987	HOR 10615 BRG	HOR 10615	10.25642/IPK/GBIS/26317
HOR_1062	PGR	winter	6-rowed	TUR	Asia			PRJEB53924	SAMEA110189657	3.55269	0.976325	HOR 1062 BRG	HOR 1062	10.25642/IPK/GBIS/17266
HOR_10635	PGR	spring	2-rowed	POL	Europe			PRJEB53924	SAMEA110189257	2.92123	0.97826	HOR 10635 BRG	HOR 10635	10.25642/IPK/GBIS/26337
HOR_1066	PGR	winter	6-rowed	TUR	Asia			PRJEB53924	SAMEA110189648	2.63282	0.972359	HOR 1066 BRG	HOR 1066	10.25642/IPK/GBIS/17269
HOR_10678	PGR	winter	2-rowed	GBR	Europe			PRJEB53924	SAMEA110189167	3.36584	0.976097	HOR 10678 BRG	HOR 10678	10.25642/IPK/GBIS/26379
HOR_10695	PGR	spring	6-rowed	USA	Americas			PRJEB53924	SAMEA110189323	4.5343	0.977601	HOR 10695 BRG	HOR 10695	10.25642/IPK/GBIS/26392
HOR_10703	PGR	winter	2-rowed	Unknown	Unknown			PRJEB53924	SAMEA110189168	2.69865	0.974595	HOR 10703 BRG	HOR 10703	10.25642/IPK/GBIS/90000
HOR_10704	PGR	winter	2-rowed	Unknown	Unknown			PRJEB53924	SAMEA110189169	3.53399	0.977592	HOR 10704 BRG	HOR 10704	10.25642/IPK/GBIS/89999
HOR_1071	PGR	winter	6-rowed	TUR	Asia			PRJEB53924	SAMEA6618822	10.8175	0.969	HOR 1071 BRG	HOR 1071	10.25642/IPK/GBIS/17274
HOR_10716	PGR	winter	6-rowed	Unknown	Unknown			PRJEB53924	SAMEA110189324	3.46291	0.976887	HOR 10716 BRG	HOR 10716	10.25642/IPK/GBIS/89998
HOR_1072	PGR	winter	6-rowed	TUR	Asia			PRJEB53924	SAMEA110189656	3.49824	0.976387	HOR 1072 BRG	HOR 1072	10.25642/IPK/GBIS/17275
HOR_10725	PGR	winter	2-rowed	Unknown	Unknown			PRJEB53924	SAMEA6618823	11.3804	0.973346	HOR 10725 BRG	HOR 10725	10.25642/IPK/GBIS/89961
HOR_10742	PGR	spring	6-rowed	GEO	Europe			PRJEB53924	SAMEA6619037	8.53461	0.974447	HOR 10742 BRG	HOR 10742	10.25642/IPK/GBIS/92438
HOR_10749	PGR	spring	2-rowed	GEO	Europe			PRJEB53924	SAMEA110189314	2.73717	0.974709	HOR 10749 BRG	HOR 10749	10.25642/IPK/GBIS/85375
HOR_10764	PGR	spring	6-rowed	Unknown	Unknown			PRJEB53924	SAMEA6619036	9.81792	0.968302	HOR 10764 BRG	HOR 10764	10.25642/IPK/GBIS/92417
HOR_1077	PGR	winter	6-rowed	TUR	Asia			PRJEB53924	SAMEA110189634	4.43167	0.977576	HOR 1077 BRG	HOR 1077	10.25642/IPK/GBIS/17280
HOR_10775	PGR	spring	2-rowed	GEO	Europe			PRJEB53924	SAMEA6619035	9.39044	0.970195	HOR 10775 BRG	HOR 10775	10.25642/IPK/GBIS/85397
HOR_10784	PGR	spring	2-rowed	ITA	Europe			PRJEB53924	SAMEA6619034	8.59415	0.969294	HOR 10784 BRG	HOR 10784	10.25642/IPK/GBIS/80600
HOR_10787	PGR	spring	6-rowed	ITA	Europe			PRJEB53924	SAMEA110189697	6.81402	0.975743	HOR 10787 BRG	HOR 10787	10.25642/IPK/GBIS/80676
HOR_1079	PGR	winter	6-rowed	TUR	Asia			PRJEB53924	SAMEA110189639	2.65787	0.976052	HOR 1079 BRG	HOR 1079	10.25642/IPK/GBIS/17282
HOR_10793	PGR	spring	6-rowed	ITA	Europe			PRJEB53924	SAMEA110189696	8.74084	0.978087	HOR 10793 BRG	HOR 10793	10.25642/IPK/GBIS/92407
HOR_1080	PGR	winter	6-rowed	TUR	Asia			PRJEB53924	SAMEA6618824	7.07929	0.973457	HOR 1080 BRG	HOR 1080	10.25642/IPK/GBIS/17283
HOR_10842	PGR	winter	6-rowed	DEU	Europe			PRJEB53924	SAMEA110189326	2.98101	0.980994	HOR 10842 BRG	HOR 10842	10.25642/IPK/GBIS/89978
HOR_10848	PGR	spring	6-rowed	USA	Americas			PRJEB53924	SAMEA110189327	2.96751	0.976714	HOR 10848 BRG	HOR 10848	10.25642/IPK/GBIS/69841
HOR_10850	PGR	winter	2-rowed	FRA	Europe			PRJEB53924	SAMEA110189170	4.24209	0.977327	HOR 10850 BRG	HOR 10850	10.25642/IPK/GBIS/69842
HOR_1087	PGR	winter	2-rowed	TUR	Asia			PRJEB53924	SAMEA110189295	2.67446	0.974634	HOR 1087 BRG	HOR 1087	10.25642/IPK/GBIS/17289
HOR_10872	PGR	winter	2-rowed	DEU	Europe			PRJEB53924	SAMEA110189171	2.91499	0.975053	HOR 10872 BRG	HOR 10872	10.25642/IPK/GBIS/70355
HOR_10873	PGR	winter	6-rowed	DEU	Europe			PRJEB53924	SAMEA110189705	2.92202	0.974685	HOR 10873 BRG	HOR 10873	10.25642/IPK/GBIS/70354
HOR_10886	PGR	spring	2-rowed	GEO	Europe			PRJEB53924	SAMEA6619033	11.8429	0.975394	HOR 10886 BRG	HOR 10886	10.25642/IPK/GBIS/85893
HOR_10910	PGR	winter	6-rowed	CHE	Europe			PRJEB53924	SAMEA110189328	3.99159	0.976369	HOR 10910 BRG	HOR 10910	10.25642/IPK/GBIS/70255
HOR_1095	PGR	winter	6-rowed	TUR	Asia			PRJEB53924	SAMEA110189635	4.59517	0.975606	HOR 1095 BRG	HOR 1095	10.25642/IPK/GBIS/17297
HOR_10960	PGR	winter	6-rowed	DEU	Europe			PRJEB53924	SAMEA110189329	2.94629	0.977836	HOR 10960 BRG	HOR 10960	10.25642/IPK/GBIS/68146
HOR_1099	PGR	winter	6-rowed	TUR	Asia			PRJEB53924	SAMEA110189636	2.92191	0.976776	HOR 1099 BRG	HOR 1099	10.25642/IPK/GBIS/17301
HOR_10990	PGR	spring	6-rowed	FRA	Europe			PRJEB53924	SAMEA6619032	10.4012	0.971257	HOR 10990 BRG	HOR 10990	10.25642/IPK/GBIS/637500
HOR_1102	PGR	winter	6-rowed	TUR	Asia			PRJEB53924	SAMEA110189649	4.96325	0.978637	HOR 1102 BRG	HOR 1102	10.25642/IPK/GBIS/17304
HOR_11024	PGR	spring	6-rowed	PRK	Asia			PRJEB53924	SAMEA110189330	5.06099	0.976603	HOR 11024 BRG	HOR 11024	10.25642/IPK/GBIS/70967
HOR_11039	PGR	winter	6-rowed	PRK	Asia			PRJEB53924	SAMEA110189332	3.82479	0.975548	HOR 11039 BRG	HOR 11039	10.25642/IPK/GBIS/70982
HOR_1105	PGR	winter	6-rowed	TUR	Asia			PRJEB53924	SAMEA110189655	3.8356	0.978177	HOR 1105 BRG	HOR 1105	10.25642/IPK/GBIS/17307
HOR_1106	PGR	winter	6-rowed	TUR	Asia			PRJEB53924	SAMEA110189440	4.81117	0.977385	HOR 1106 BRG	HOR 1106	10.25642/IPK/GBIS/17308
HOR_1107	PGR	winter	6-rowed	TUR	Asia			PRJEB53924	SAMEA110189441	4.2537	0.978581	HOR 1107 BRG	HOR 1107	10.25642/IPK/GBIS/17309
HOR_11083	PGR	winter	6-rowed	PRK	Asia			PRJEB53924	SAMEA6618825	7.09347	0.968303	HOR 11083 BRG	HOR 11083	10.25642/IPK/GBIS/90040
HOR_11101	PGR	winter	6-rowed	PRK	Asia			PRJEB53924	SAMEA6618826	8.0054	0.973597	HOR 11101 BRG	HOR 11101	10.25642/IPK/GBIS/71044
HOR_11109	PGR	spring	6-rowed	NPL	Asia			PRJEB53924	SAMEA110189084	3.71907	0.976109	HOR 11109 BRG	HOR 11109	10.25642/IPK/GBIS/91232
HOR_11112	PGR	spring	6-rowed	NPL	Asia			PRJEB53924	SAMEA110189158	10.0665	0.977188	HOR 11112 BRG	HOR 11112	10.25642/IPK/GBIS/91235
HOR_11126	PGR	spring	2-rowed	JPN	Asia			PRJEB53924	SAMEA6619030	9.40282	0.976647	HOR 11126 BRG	HOR 11126	10.25642/IPK/GBIS/72571
HOR_11137	PGR	spring	2-rowed	JPN	Asia			PRJEB53924	SAMEA110189172	3.65154	0.979649	HOR 11137 BRG	HOR 11137	10.25642/IPK/GBIS/72582
HOR_11146	PGR	spring	6-rowed	PRK	Asia			PRJEB53924	SAMEA110189542	3.74974	0.978555	HOR 11146 BRG	HOR 11146	10.25642/IPK/GBIS/81902
HOR_11159	PGR	spring	2-rowed	DEU	Europe			PRJEB53924	SAMEA110188924	2.77791	0.982506	HOR 11159 BRG	HOR 11159	10.25642/IPK/GBIS/72592
HOR_11165	PGR	winter	6-rowed	RUS	Europe			PRJEB53924	SAMEA110189083	3.87864	0.975175	HOR 11165 BRG	HOR 11165	10.25642/IPK/GBIS/72601
HOR_11173	PGR	spring	6-rowed	TUN	Africa			PRJEB53924	SAMEA110189698	2.60957	0.981434	HOR 11173 BRG	HOR 11173	10.25642/IPK/GBIS/86318
HOR_11174	PGR	spring	6-rowed	TUN	Africa			PRJEB53924	SAMEA110189699	2.51109	0.979251	HOR 11174 BRG	HOR 11174	10.25642/IPK/GBIS/86319
HOR_11181	PGR	spring	6-rowed	TUN	Africa			PRJEB53924	SAMEA110189700	4.20019	0.974358	HOR 11181 BRG	HOR 11181	10.25642/IPK/GBIS/86353
HOR_11203	PGR	winter	6-rowed	DEU	Europe			PRJEB53924	SAMEA110189334	4.19238	0.978841	HOR 11203 BRG	HOR 11203	10.25642/IPK/GBIS/74759
HOR_1123	PGR	spring	6-rowed	JPN	Asia			PRJEB53924	SAMEA110189497	5.88196	0.977903	HOR 1123 BRG	HOR 1123	10.25642/IPK/GBIS/17324
HOR_11309	PGR	spring	2-rowed	JPN	Asia			PRJEB53924	SAMEA110189173	3.74195	0.978145	HOR 11309 BRG	HOR 11309	10.25642/IPK/GBIS/67588
HOR_1133	PGR	spring	6-rowed	FRA	Europe			PRJEB53924	SAMEA110189552	4.09001	0.976467	HOR 1133 BRG	HOR 1133	10.25642/IPK/GBIS/17334
HOR_11409	PGR	spring	6-rowed	KOR	Asia			PRJEB53924	SAMEA6619028	8.65635	0.971972	HOR 11409 BRG	HOR 11409	10.25642/IPK/GBIS/50396
HOR_11414	PGR	spring	6-rowed	IND	Asia			PRJEB53924	SAMEA110189726	2.55229	0.980577	HOR 11414 BRG	HOR 11414	10.25642/IPK/GBIS/56455
HOR_11419	PGR	spring	6-rowed	IND	Asia			PRJEB53924	SAMEA110189629	4.63896	0.978336	HOR 11419 BRG	HOR 11419	10.25642/IPK/GBIS/56460
HOR_11420	PGR	spring	6-rowed	IND	Asia			PRJEB53924	SAMEA110189491	5.02657	0.977433	HOR 11420 BRG	HOR 11420	10.25642/IPK/GBIS/56461
HOR_11431	PGR	spring	6-rowed	PER	Americas			PRJEB53924	SAMEA6619027	15.6543	0.97495	HOR 11431 BRG	HOR 11431	10.25642/IPK/GBIS/56548
HOR_11448	PGR	spring	6-rowed	USA	Americas			PRJEB53924	SAMEA6619026	8.43855	0.967633	HOR 11448 BRG	HOR 11448	10.25642/IPK/GBIS/56658
HOR_11450	PGR	spring	6-rowed	USA	Americas			PRJEB53924	SAMEA6619025	8.57075	0.972658	HOR 11450 BRG	HOR 11450	10.25642/IPK/GBIS/56661
HOR_11480	PGR	spring	6-rowed	ITA	Europe			PRJEB53924	SAMEA110189612	10.6541	0.972889	HOR 11480 BRG	HOR 11480	10.25642/IPK/GBIS/95513
HOR_1158	PGR	spring	6-rowed	GRC	Europe			PRJEB53924	SAMEA110189485	5.64259	0.978369	HOR 1158 BRG	HOR 1158	10.25642/IPK/GBIS/17356
HOR_11608	PGR	winter	6-rowed	KOR	Asia			PRJEB53924	SAMEA110189442	3.22095	0.975829	HOR 11608 BRG	HOR 11608	10.25642/IPK/GBIS/74980
HOR_11658	PGR	winter	6-rowed	IND	Asia			PRJEB53924	SAMEA110189085	3.75935	0.97715	HOR 11658 BRG	HOR 11658	10.25642/IPK/GBIS/75030
HOR_11662	PGR	winter	6-rowed	AFG	Asia			PRJEB53924	SAMEA6618827	7.10843	0.970563	HOR 11662 BRG	HOR 11662	10.25642/IPK/GBIS/75034
HOR_11688	PGR	winter	6-rowed	JPN	Asia			PRJEB53924	SAMEA110189430	5.53206	0.977591	HOR 11688 BRG	HOR 11688	10.25642/IPK/GBIS/75060
HOR_11699	PGR	winter	6-rowed	JPN	Asia			PRJEB53924	SAMEA110189431	5.32882	0.977062	HOR 11699 BRG	HOR 11699	10.25642/IPK/GBIS/75071
HOR_1179	PGR	spring	6-rowed	TUR	Asia			PRJEB53924	SAMEA110189645	3.59929	0.976104	HOR 1179 BRG	HOR 1179	10.25642/IPK/GBIS/17377
HOR_11803	PGR	winter	6-rowed	IND	Asia			PRJEB53924	SAMEA110189490	0.980734	0.974673	HOR 11803 BRG	HOR 11803	10.25642/IPK/GBIS/77016
HOR_11804	PGR	winter	6-rowed	CHN	Asia			PRJEB53924	SAMEA110189615	4.86756	0.975416	HOR 11804 BRG	HOR 11804	10.25642/IPK/GBIS/77017
HOR_11839	PGR	winter	6-rowed	IND	Asia			PRJEB53924	SAMEA110189624	10.9015	0.977916	HOR 11839 BRG	HOR 11839	10.25642/IPK/GBIS/80368
HOR_11840	PGR	winter	6-rowed	TUR	Asia			PRJEB53924	SAMEA110189598	3.40709	0.977553	HOR 11840 BRG	HOR 11840	10.25642/IPK/GBIS/80461
HOR_11875	PGR	winter	6-rowed	JPN	Asia			PRJEB53924	SAMEA6618828	7.53212	0.969511	HOR 11875 BRG	HOR 11875	10.25642/IPK/GBIS/81861
HOR_1191	PGR	spring	6-rowed	TUR	Asia			PRJEB53924	SAMEA110189643	3.6841	0.97711	HOR 1191 BRG	HOR 1191	10.25642/IPK/GBIS/17387
HOR_11922	PGR	winter	6-rowed	CHN	Asia			PRJEB53924	SAMEA6619024	15.3062	0.97188	HOR 11922 BRG	HOR 11922	10.25642/IPK/GBIS/86390
HOR_11966	PGR	winter	6-rowed	IND	Asia			PRJEB53924	SAMEA110189599	4.33024	0.976923	HOR 11966 BRG	HOR 11966	10.25642/IPK/GBIS/86434
HOR_11967	PGR	winter	6-rowed	CAN	Americas			PRJEB53924	SAMEA110189432	3.77593	0.978187	HOR 11967 BRG	HOR 11967	10.25642/IPK/GBIS/86435
HOR_11975	PGR	winter	6-rowed	AFG	Asia			PRJEB53924	SAMEA110189443	3.33524	0.97566	HOR 11975 BRG	HOR 11975	10.25642/IPK/GBIS/86443
HOR_11978	PGR	winter	6-rowed	AFG	Asia			PRJEB53924	SAMEA110189632	2.76338	0.973259	HOR 11978 BRG	HOR 11978	10.25642/IPK/GBIS/86446
HOR_12026	PGR	winter	6-rowed	JPN	Asia			PRJEB53924	SAMEA110189444	4.26048	0.976104	HOR 12026 BRG	HOR 12026	10.25642/IPK/GBIS/86494
HOR_1205	PGR	spring	6-rowed	TUR	Asia			PRJEB53924	SAMEA110189653	3.71868	0.976605	HOR 1205 BRG	HOR 1205	10.25642/IPK/GBIS/17400
HOR_12070	PGR	spring	6-rowed	FRA	Europe			PRJEB53924	SAMEA6619023	7.55012	0.972409	HOR 12070 BRG	HOR 12070	10.25642/IPK/GBIS/86538
HOR_12072	PGR	winter	6-rowed	FRA	Europe			PRJEB53924	SAMEA6618829	7.55923	0.971065	HOR 12072 BRG	HOR 12072	10.25642/IPK/GBIS/86540
HOR_12086	PGR	winter	6-rowed	CAN	Americas			PRJEB53924	SAMEA110189600	3.49637	0.978115	HOR 12086 BRG	HOR 12086	10.25642/IPK/GBIS/86554
HOR_1211	PGR	spring	6-rowed	TUR	Asia			PRJEB53924	SAMEA110189498	4.14829	0.978651	HOR 1211 BRG	HOR 1211	10.25642/IPK/GBIS/17406
HOR_12157	PGR	winter	6-rowed	CHE	Europe			PRJEB53924	SAMEA110189613	10.6531	0.975957	HOR 12157 BRG	HOR 12157	10.25642/IPK/GBIS/86625
HOR_12158	PGR	winter	2-rowed	CHE	Europe			PRJEB53924	SAMEA110189291	1.10292	0.976364	HOR 12158 BRG	HOR 12158	10.25642/IPK/GBIS/86626
HOR_12168	PGR	winter	2-rowed	CHE	Europe			PRJEB53924	SAMEA6618830	7.06291	0.971839	HOR 12168 BRG	HOR 12168	10.25642/IPK/GBIS/86636
HOR_12171	PGR	winter	6-rowed	CHE	Europe			PRJEB53924	SAMEA6618831	7.00259	0.973531	HOR 12171 BRG	HOR 12171	10.25642/IPK/GBIS/385848
HOR_12184	PGR	winter	2-rowed	CHE	Europe			PRJEB53924	SAMEA6618832	19.8481	0.973782	HOR 12184 BRG	HOR 12184	10.25642/IPK/GBIS/87867
HOR_12188	PGR	winter	6-rowed	CHE	Europe			PRJEB53924	SAMEA110189606	0.988097	0.976044	HOR 12188 BRG	HOR 12188	10.25642/IPK/GBIS/87948
HOR_12192	PGR	winter	2-rowed	CHE	Europe			PRJEB53924	SAMEA110189292	3.31814	0.978345	HOR 12192 BRG	HOR 12192	10.25642/IPK/GBIS/88410
HOR_12197	PGR	winter	2-rowed	CHE	Europe			PRJEB53924	SAMEA110189293	0.951476	0.976225	HOR 12197 BRG	HOR 12197	10.25642/IPK/GBIS/88504
HOR_12203	PGR	winter	2-rowed	CHE	Europe			PRJEB53924	SAMEA110189258	8.95202	0.976901	HOR 12203 BRG	HOR 12203	10.25642/IPK/GBIS/88510
HOR_12205	PGR	winter	2-rowed	CHE	Europe			PRJEB53924	SAMEA110189256	7.08001	0.978557	HOR 12205 BRG	HOR 12205	10.25642/IPK/GBIS/88512
HOR_12211	PGR	winter	6-rowed	CHE	Europe			PRJEB53924	SAMEA110189481	3.85767	0.981395	HOR 12211 BRG	HOR 12211	10.25642/IPK/GBIS/88518
HOR_12213	PGR	winter	6-rowed	CHE	Europe			PRJEB53924	SAMEA110189576	2.68199	0.978153	HOR 12213 BRG	HOR 12213	10.25642/IPK/GBIS/88520
HOR_12217	PGR	winter	2-rowed	CHE	Europe			PRJEB53924	SAMEA110189228	0.746795	0.975263	HOR 12217 BRG	HOR 12217	10.25642/IPK/GBIS/88524
HOR_12222	PGR	spring	6-rowed	AFG	Asia			PRJEB53924	SAMEA110189445	4.08113	0.97355	HOR 12222 BRG	HOR 12222	10.25642/IPK/GBIS/88529
HOR_12232	PGR	winter	2-rowed	TUR	Asia			PRJEB53924	SAMEA110189286	2.22363	0.976071	HOR 12232 BRG	HOR 12232	10.25642/IPK/GBIS/88539
HOR_12251	PGR	winter	6-rowed	TUR	Asia			PRJEB53924	SAMEA110189720	0.466637	0.971828	HOR 12251 BRG	HOR 12251	10.25642/IPK/GBIS/88558
HOR_12257	PGR	winter	6-rowed	TUR	Asia			PRJEB53924	SAMEA110189596	0.861299	0.977375	HOR 12257 BRG	HOR 12257	10.25642/IPK/GBIS/88564
HOR_12282	PGR	winter	6-rowed	TUR	Asia			PRJEB53924	SAMEA110189597	0.755669	0.976148	HOR 12282 BRG	HOR 12282	10.25642/IPK/GBIS/88589
HOR_12301	PGR	winter	6-rowed	NPL	Asia			PRJEB53924	SAMEA110189616	0.542665	0.97701	HOR 12301 BRG	HOR 12301	10.25642/IPK/GBIS/88608
HOR_12311	PGR	winter	6-rowed	FRA	Europe			PRJEB53924	SAMEA6618833	8.77306	0.969702	HOR 12311 BRG	HOR 12311	10.25642/IPK/GBIS/88618
HOR_12326	PGR	winter	2-rowed	GBR	Europe			PRJEB53924	SAMEA110189287	0.715923	0.979013	HOR 12326 BRG	HOR 12326	10.25642/IPK/GBIS/88633
HOR_1234	PGR	spring	6-rowed	GRC	Europe			PRJEB53924	SAMEA110189566	4.17206	0.977646	HOR 1234 BRG	HOR 1234	10.25642/IPK/GBIS/17429
HOR_12352	PGR	winter	6-rowed	JPN	Asia			PRJEB53924	SAMEA110189335	2.05281	0.973175	HOR 12352 BRG	HOR 12352	10.25642/IPK/GBIS/88669
HOR_12367	PGR	winter	6-rowed	JPN	Asia			PRJEB53924	SAMEA6618834	7.78291	0.972234	HOR 12367 BRG	HOR 12367	10.25642/IPK/GBIS/88688
HOR_12394	PGR	winter	6-rowed	JPN	Asia			PRJEB53924	SAMEA110189336	0.592546	0.972736	HOR 12394 BRG	HOR 12394	10.25642/IPK/GBIS/88715
HOR_12402	PGR	spring	6-rowed	ALB	Europe			PRJEB53924	SAMEA110189702	4.04122	0.976734	HOR 12402 BRG	HOR 12402	10.25642/IPK/GBIS/92317
HOR_12412	PGR	spring	6-rowed	ITA	Europe			PRJEB53924	SAMEA6619022	8.19307	0.972311	HOR 12412 BRG	HOR 12412	10.25642/IPK/GBIS/81493
HOR_12471	PGR	winter	2-rowed	JPN	Asia			PRJEB53924	SAMEA110189174	0.469422	0.97472	HOR 12471 BRG	HOR 12471	10.25642/IPK/GBIS/37971
HOR_1251	PGR	spring	6-rowed	JPN	Asia			PRJEB53924	SAMEA6619020	7.24813	0.973265	HOR 1251 BRG	HOR 1251	10.25642/IPK/GBIS/17445
HOR_1253	PGR	spring	6-rowed	GRC	Europe			PRJEB53924	SAMEA110189588	3.68799	0.977724	HOR 1253 BRG	HOR 1253	10.25642/IPK/GBIS/17447
HOR_1263	PGR	spring	2-rowed	TUR	Asia			PRJEB53924	SAMEA110189301	3.879	0.977584	HOR 1263 BRG	HOR 1263	10.25642/IPK/GBIS/17457
HOR_1264	PGR	spring	2-rowed	AUS	Oceania			PRJEB53924	SAMEA110189204	5.04213	0.978068	HOR 1264 BRG	HOR 1264	10.25642/IPK/GBIS/17458
HOR_1266	PGR	spring	2-rowed	TUR	Asia			PRJEB53924	SAMEA110189299	5.39554	0.974348	HOR 1266 BRG	HOR 1266	10.25642/IPK/GBIS/17460
HOR_1267	PGR	spring	6-rowed	GRC	Europe			PRJEB53924	SAMEA110189573	2.93409	0.976715	HOR 1267 BRG	HOR 1267	10.25642/IPK/GBIS/17461
HOR_1270	PGR	spring	2-rowed	ALB	Europe			PRJEB53924	SAMEA110189290	3.40661	0.97516	HOR 1270 BRG	HOR 1270	10.25642/IPK/GBIS/17464
HOR_12777	PGR	spring	6-rowed	Unknown	Unknown			PRJEB53924	SAMEA110189337	4.76867	0.977109	HOR 12777 BRG	HOR 12777	10.25642/IPK/GBIS/90363
HOR_12791	PGR	spring	6-rowed	ITA	Europe			PRJEB53924	SAMEA6619015	13.7097	0.974482	HOR 12791 BRG	HOR 12791	10.25642/IPK/GBIS/59529
HOR_12828	PGR	spring	6-rowed	SYR	Asia			PRJEB53924	SAMEA110189577	4.0437	0.97746	HOR 12828 BRG	HOR 12828	10.25642/IPK/GBIS/93771
HOR_12830	PGR	winter	6-rowed	SYR	Asia			PRJEB53924	SAMEA6618835	8.42292	0.97118	HOR 12830 BRG	HOR 12830	10.25642/IPK/GBIS/93738
HOR_1284	PGR	spring	6-rowed	GRC	Europe			PRJEB53924	SAMEA110189571	3.66028	0.976214	HOR 1284 BRG	HOR 1284	10.25642/IPK/GBIS/17477
HOR_1313	PGR	winter	6-rowed	GRC	Europe			PRJEB53924	SAMEA110189572	2.98667	0.975631	HOR 1313 BRG	HOR 1313	10.25642/IPK/GBIS/17488
HOR_13418	PGR	spring	6-rowed	MAR	Africa			PRJEB53924	SAMEA110189601	3.7031	0.976301	HOR 13418 BRG	HOR 13418	10.25642/IPK/GBIS/99061
HOR_13426	PGR	spring	6-rowed	MAR	Africa			PRJEB53924	SAMEA110189486	3.98295	0.978132	HOR 13426 BRG	HOR 13426	10.25642/IPK/GBIS/99069
HOR_13515	PGR	spring	2-rowed	FRA	Europe			PRJEB53924	SAMEA110189315	3.44949	0.976424	HOR 13515 BRG	HOR 13515	10.25642/IPK/GBIS/264328
HOR_1359	PGR	winter	2-rowed	IRN	Asia			PRJEB53924	SAMEA110189175	4.09861	0.977931	HOR 1359 BRG	HOR 1359	10.25642/IPK/GBIS/17525
HOR_1361	PGR	winter	6-rowed	DEU	Europe			PRJEB53924	SAMEA6618836	13.7596	0.972562	HOR 1361 BRG	HOR 1361	10.25642/IPK/GBIS/17527
HOR_13663	PGR	winter	6-rowed	TUR	Asia			PRJEB53924	SAMEA110188993	1.83239	0.972096	HOR 13663 BRG	HOR 13663	10.25642/IPK/GBIS/253889
HOR_13716	PGR	spring	6-rowed	IND	Asia			PRJEB53924	SAMEA6619003	7.99132	0.970278	HOR 13716 BRG	HOR 13716	10.25642/IPK/GBIS/224818
HOR_13724	PGR	spring	6-rowed	IND	Asia			PRJEB53924	SAMEA6619002	8.8287	0.968132	HOR 13724 BRG	HOR 13724	10.25642/IPK/GBIS/253893
HOR_13745	PGR	spring	6-rowed	IND	Asia			PRJEB53924	SAMEA110188994	3.64493	0.976304	HOR 13745 BRG	HOR 13745	10.25642/IPK/GBIS/260328
HOR_13821	PGR	spring	2-rowed	TUR	Asia			PRJEB53924	SAMEA6435258	8.34575	0.970132	HOR 13821 BRG	HOR 13821	10.25642/IPK/GBIS/233297
HOR_13825	PGR	spring	2-rowed	TUR	Asia			PRJEB53924	SAMEA110189229	3.72774	0.976461	HOR 13825 BRG	HOR 13825	10.25642/IPK/GBIS/260373
HOR_13832	PGR	spring	2-rowed	TUR	Asia			PRJEB53924	SAMEA110189230	4.44659	0.977536	HOR 13832 BRG	HOR 13832	10.25642/IPK/GBIS/252000
HOR_13836	PGR	spring	2-rowed	TUR	Asia			PRJEB53924	SAMEA6618999	9.48569	0.971534	HOR 13836 BRG	HOR 13836	10.25642/IPK/GBIS/228435
HOR_1384	PGR	spring	6-rowed	GRC	Europe			PRJEB53924	SAMEA6618998	6.71835	0.969344	HOR 1384 BRG	HOR 1384	10.25642/IPK/GBIS/17549
HOR_13850	PGR	spring	2-rowed	TUR	Asia			PRJEB53924	SAMEA110189231	3.60873	0.975376	HOR 13850 BRG	HOR 13850	10.25642/IPK/GBIS/253911
HOR_13877	PGR	spring	2-rowed	ETH	Africa			PRJEB53924	SAMEA110189261	4.3028	0.975842	HOR 13877 BRG	HOR 13877	10.25642/IPK/GBIS/253913
HOR_1388	PGR	spring	6-rowed	ALB	Europe			PRJEB53924	SAMEA110189630	3.49885	0.975706	HOR 1388 BRG	HOR 1388	10.25642/IPK/GBIS/17553
HOR_13886	PGR	winter	2-rowed	ETH	Africa			PRJEB53924	SAMEA110189262	6.60298	0.977462	HOR 13886 BRG	HOR 13886	10.25642/IPK/GBIS/233292
HOR_13893	PGR	winter	2-rowed	ETH	Africa			PRJEB53924	SAMEA110189232	0.51051	0.9753	HOR 13893 BRG	HOR 13893	10.25642/IPK/GBIS/228439
HOR_13911	PGR	winter	6-rowed	Unknown	Unknown			PRJEB53924	SAMEA110189339	0.483375	0.974793	HOR 13911 BRG	HOR 13911	10.25642/IPK/GBIS/239291
HOR_13917	PGR	winter	2-rowed	ETH	Africa			PRJEB53924	SAMEA110189233	1.83107	0.973944	HOR 13917 BRG	HOR 13917	10.25642/IPK/GBIS/260370
HOR_13924	PGR	winter	6-rowed	AFG	Asia			PRJEB53924	SAMEA6618837	14.522	0.97552	HOR 13924 BRG	HOR 13924	10.25642/IPK/GBIS/251996
HOR_13928	PGR	spring	6-rowed	ESP	Europe			PRJEB53924	SAMEA110189447	3.60013	0.977631	HOR 13928 BRG	HOR 13928	10.25642/IPK/GBIS/260363
HOR_13934	PGR	winter	2-rowed	DEU	Europe			PRJEB53924	SAMEA110189706	1.40929	0.972319	HOR 13934 BRG	HOR 13934	10.25642/IPK/GBIS/253906
HOR_13938	PGR	winter	6-rowed	ESP	Europe			PRJEB53924	SAMEA6618838	19.0837	0.974302	HOR 13938 BRG	HOR 13938	10.25642/IPK/GBIS/253918
HOR_13942	PGR	spring	6-rowed	ESP	Europe			PRJEB53924	SAMEA6435259	9.47546	0.992638	HOR 13942 BRG	HOR 13942	10.25642/IPK/GBIS/239282
HOR_13952	PGR	winter	6-rowed	AFG	Asia			PRJEB53924	SAMEA110189448	1.26984	0.97448	HOR 13952 BRG	HOR 13952	10.25642/IPK/GBIS/251995
HOR_13979	PGR	spring	6-rowed	IND	Asia			PRJEB53924	SAMEA6618997	17.3084	0.976172	HOR 13979 BRG	HOR 13979	10.25642/IPK/GBIS/260387
HOR_1398	PGR	spring	6-rowed	TUR	Asia			PRJEB53924	SAMEA110189650	3.62107	0.974054	HOR 1398 BRG	HOR 1398	10.25642/IPK/GBIS/17563
HOR_13987	PGR	spring	6-rowed	ETH	Africa			PRJEB53924	SAMEA6618996	11.3423	0.973087	HOR 13987 BRG	HOR 13987	10.25642/IPK/GBIS/228463
HOR_14030	PGR	spring	2-rowed	ETH	Africa			PRJEB53924	SAMEA110189234	4.0289	0.975551	HOR 14030 BRG	HOR 14030	10.25642/IPK/GBIS/228457
HOR_14043	PGR	spring	2-rowed	TUR	Asia			PRJEB53924	SAMEA110189235	2.75328	0.981268	HOR 14043 BRG	HOR 14043	10.25642/IPK/GBIS/256174
HOR_14051	PGR	spring	2-rowed	TUR	Asia			PRJEB53924	SAMEA110189236	5.39261	0.978879	HOR 14051 BRG	HOR 14051	10.25642/IPK/GBIS/238715
HOR_14061	PGR	spring	2-rowed	TUR	Asia			PRJEB53924	SAMEA110189238	4.1554	0.973944	HOR 14061 BRG	HOR 14061	10.25642/IPK/GBIS/224830
HOR_14064	PGR	spring	2-rowed	DEU	Europe			PRJEB53924	SAMEA110189239	3.9859	0.979645	HOR 14064 BRG	HOR 14064	10.25642/IPK/GBIS/260372
HOR_14067	PGR	spring	2-rowed	TUR	Asia			PRJEB53924	SAMEA110189240	3.34418	0.976533	HOR 14067 BRG	HOR 14067	10.25642/IPK/GBIS/251687
HOR_14068	PGR	spring	2-rowed	TUR	Asia			PRJEB53924	SAMEA110188995	5.43322	0.977867	HOR 14068 BRG	HOR 14068	10.25642/IPK/GBIS/228433
HOR_14087	PGR	spring	6-rowed	USA	Americas			PRJEB53924	SAMEA110188996	4.17632	0.979439	HOR 14087 BRG	HOR 14087	10.25642/IPK/GBIS/260376
HOR_14093	PGR	spring	2-rowed	TUR	Asia			PRJEB53924	SAMEA110189241	3.21684	0.974553	HOR 14093 BRG	HOR 14093	10.25642/IPK/GBIS/224829
HOR_1410	PGR	spring	2-rowed	TUR	Asia			PRJEB53924	SAMEA110189306	4.11426	0.976774	HOR 1410 BRG	HOR 1410	10.25642/IPK/GBIS/17572
HOR_1411	PGR	spring	2-rowed	TUR	Asia			PRJEB53924	SAMEA110189305	3.88355	0.977417	HOR 1411 BRG	HOR 1411	10.25642/IPK/GBIS/17573
HOR_14150	PGR	winter	2-rowed	Unknown	Unknown			PRJEB53924	SAMEA110189176	1.64695	0.973733	HOR 14150 BRG	HOR 14150	10.25642/IPK/GBIS/244587
HOR_14192	PGR	winter	2-rowed	Unknown	Unknown			PRJEB53924	SAMEA110189177	1.54192	0.972887	HOR 14192 BRG	HOR 14192	10.25642/IPK/GBIS/251643
HOR_14193	PGR	spring	2-rowed	TUR	Asia			PRJEB53924	SAMEA110189156	4.6948	0.977107	HOR 14193 BRG	HOR 14193	10.25642/IPK/GBIS/256137
HOR_14217	PGR	spring	6-rowed	SUN	Europe			PRJEB53924	SAMEA110189499	5.32586	0.979396	HOR 14217 BRG	HOR 14217	10.25642/IPK/GBIS/229519
HOR_14235	PGR	spring	6-rowed	PAK	Asia			PRJEB53924	SAMEA110189449	5.10885	0.976812	HOR 14235 BRG	HOR 14235	10.25642/IPK/GBIS/254220
HOR_14267	PGR	spring	6-rowed	ETH	Africa			PRJEB53924	SAMEA110189450	3.65329	0.973255	HOR 14267 BRG	HOR 14267	10.25642/IPK/GBIS/239315
HOR_14307	PGR	spring	6-rowed	AFG	Asia			PRJEB53924	SAMEA110189451	3.12031	0.973922	HOR 14307 BRG	HOR 14307	10.25642/IPK/GBIS/235770
HOR_14308	PGR	winter	6-rowed	IND	Asia			PRJEB53924	SAMEA110189500	1.46189	0.973621	HOR 14308 BRG	HOR 14308	10.25642/IPK/GBIS/228437
HOR_14317	PGR	winter	6-rowed	SUN	Europe			PRJEB53924	SAMEA110189341	1.37102	0.971264	HOR 14317 BRG	HOR 14317	10.25642/IPK/GBIS/253903
HOR_14320	PGR	winter	6-rowed	USA	Americas			PRJEB53924	SAMEA110189342	0.9825	0.972487	HOR 14320 BRG	HOR 14320	10.25642/IPK/GBIS/251680
HOR_14342	PGR	spring	6-rowed	AFG	Asia			PRJEB53924	SAMEA6618994	6.02193	0.96645	HOR 14342 BRG	HOR 14342	10.25642/IPK/GBIS/224856
HOR_14347	PGR	spring	2-rowed	YUG	Europe			PRJEB53924	SAMEA110189242	10.6774	0.978023	HOR 14347 BRG	HOR 14347	10.25642/IPK/GBIS/254212
HOR_14370	PGR	spring	2-rowed	IRN	Asia			PRJEB53924	SAMEA110189243	4.50837	0.969554	HOR 14370 BRG	HOR 14370	10.25642/IPK/GBIS/256179
HOR_14382	PGR	spring	6-rowed	ESP	Europe			PRJEB53924	SAMEA110189452	3.00557	0.975276	HOR 14382 BRG	HOR 14382	10.25642/IPK/GBIS/251673
HOR_14392	PGR	spring	6-rowed	Unknown	Unknown			PRJEB53924	SAMEA110188925	4.8692	0.975486	HOR 14392 BRG	HOR 14392	10.25642/IPK/GBIS/256147
HOR_14411	PGR	spring	6-rowed	EGY	Africa			PRJEB53924	SAMEA6618993	15.2671	0.974903	HOR 14411 BRG	HOR 14411	10.25642/IPK/GBIS/235161
HOR_14413	PGR	spring	2-rowed	Unknown	Unknown			PRJEB53924	SAMEA110189178	5.30475	0.970033	HOR 14413 BRG	HOR 14413	10.25642/IPK/GBIS/238669
HOR_14428	PGR	winter	2-rowed	SWE	Europe			PRJEB53924	SAMEA110189179	2.4353	0.971658	HOR 14428 BRG	HOR 14428	10.25642/IPK/GBIS/256128
HOR_14429	PGR	winter	6-rowed	NPL	Asia			PRJEB53924	SAMEA110189159	2.0272	0.97545	HOR 14429 BRG	HOR 14429	10.25642/IPK/GBIS/230296
HOR_14495	PGR	spring	6-rowed	IRN	Asia			PRJEB53924	SAMEA110189501	4.91723	0.971804	HOR 14495 BRG	HOR 14495	10.25642/IPK/GBIS/248551
HOR_14557	PGR	winter	6-rowed	TUR	Asia			PRJEB53924	SAMEA6618839	7.51535	0.972385	HOR 14557 BRG	HOR 14557	10.25642/IPK/GBIS/244202
HOR_14689	PGR	spring	6-rowed	USA	Americas			PRJEB53924	SAMEA6618991	15.595	0.975962	HOR 14689 BRG	HOR 14689	10.25642/IPK/GBIS/230614
HOR_14703	PGR	spring	6-rowed	FIN	Europe			PRJEB53924	SAMEA110189088	5.29464	0.978658	HOR 14703 BRG	HOR 14703	10.25642/IPK/GBIS/234481
HOR_14706	PGR	spring	6-rowed	Unknown	Unknown			PRJEB53924	SAMEA110189089	5.53766	0.977515	HOR 14706 BRG	HOR 14706	10.25642/IPK/GBIS/244139
HOR_14710	PGR	spring	6-rowed	Unknown	Unknown			PRJEB53924	SAMEA110188959	4.75181	0.980023	HOR 14710 BRG	HOR 14710	10.25642/IPK/GBIS/230626
HOR_14776	PGR	spring	6-rowed	CAN	Americas			PRJEB53924	SAMEA110188999	4.00391	0.971951	HOR 14776 BRG	HOR 14776	10.25642/IPK/GBIS/244312
HOR_14778	PGR	spring	6-rowed	Unknown	Unknown			PRJEB53924	SAMEA110188927	8.12468	0.97474	HOR 14778 BRG	HOR 14778	10.25642/IPK/GBIS/235464
HOR_14782	PGR	spring	6-rowed	Unknown	Unknown			PRJEB53924	SAMEA110188928	3.18792	0.974775	HOR 14782 BRG	HOR 14782	10.25642/IPK/GBIS/248608
HOR_14787	PGR	spring	2-rowed	Unknown	Unknown			PRJEB53924	SAMEA6618990	7.93464	0.97443	HOR 14787 BRG	HOR 14787	10.25642/IPK/GBIS/240255
HOR_14789	PGR	spring	6-rowed	Unknown	Unknown			PRJEB53924	SAMEA110188929	3.49689	0.972165	HOR 14789 BRG	HOR 14789	10.25642/IPK/GBIS/224351
HOR_14807	PGR	winter	6-rowed	DEU	Europe			PRJEB53924	SAMEA110189343	1.98019	0.972462	HOR 14807 BRG	HOR 14807	10.25642/IPK/GBIS/253097
HOR_14817	PGR	spring	6-rowed	Unknown	Unknown			PRJEB53924	SAMEA110188930	2.96475	0.973319	HOR 14817 BRG	HOR 14817	10.25642/IPK/GBIS/257714
HOR_14820	PGR	spring	6-rowed	Unknown	Unknown			PRJEB53924	SAMEA110188931	5.56806	0.977376	HOR 14820 BRG	HOR 14820	10.25642/IPK/GBIS/230583
HOR_1485	PGR	spring	6-rowed	IRN	Asia			PRJEB53924	SAMEA110189454	5.30143	0.976716	HOR 1485 BRG	HOR 1485	10.25642/IPK/GBIS/17640
HOR_14856	PGR	winter	6-rowed	SWE	Europe			PRJEB53924	SAMEA110189344	2.24408	0.973838	HOR 14856 BRG	HOR 14856	10.25642/IPK/GBIS/245256
HOR_14871	PGR	spring	2-rowed	SWE	Europe			PRJEB53924	SAMEA110188960	3.1157	0.97278	HOR 14871 BRG	HOR 14871	10.25642/IPK/GBIS/254415
HOR_14876	PGR	spring	2-rowed	NPL	Asia			PRJEB53924	SAMEA6618989	12.7981	0.975319	HOR 14876 BRG	HOR 14876	10.25642/IPK/GBIS/257182
HOR_14909	PGR	spring	2-rowed	NPL	Asia			PRJEB53924	SAMEA110189086	3.61639	0.973107	HOR 14909 BRG	HOR 14909	10.25642/IPK/GBIS/257156
HOR_14943	PGR	spring	6-rowed	NPL	Asia			PRJEB53924	SAMEA110189087	3.38979	0.973033	HOR 14943 BRG	HOR 14943	10.25642/IPK/GBIS/256814
HOR_15032	PGR	winter	6-rowed	Unknown	Unknown			PRJEB53924	SAMEA110189345	2.0659	0.972167	HOR 15032 BRG	HOR 15032	10.25642/IPK/GBIS/240626
HOR_15035	PGR	spring	2-rowed	Unknown	Unknown			PRJEB53924	SAMEA110188932	5.17568	0.976367	HOR 15035 BRG	HOR 15035	10.25642/IPK/GBIS/253113
HOR_15037	PGR	spring	6-rowed	Unknown	Unknown			PRJEB53924	SAMEA110188933	3.19783	0.968368	HOR 15037 BRG	HOR 15037	10.25642/IPK/GBIS/253091
HOR_15046	PGR	spring	6-rowed	Unknown	Unknown			PRJEB53924	SAMEA110188934	6.12262	0.977407	HOR 15046 BRG	HOR 15046	10.25642/IPK/GBIS/240254
HOR_15053	PGR	spring	6-rowed	Unknown	Unknown			PRJEB53924	SAMEA110188962	3.78234	0.97474	HOR 15053 BRG	HOR 15053	10.25642/IPK/GBIS/248639
HOR_15095	PGR	spring	6-rowed	DEU	Europe			PRJEB53924	SAMEA110188963	4.73195	0.976427	HOR 15095 BRG	HOR 15095	10.25642/IPK/GBIS/240277
HOR_15119	PGR	spring	6-rowed	DEU	Europe			PRJEB53924	SAMEA110188935	3.35343	0.97353	HOR 15119 BRG	HOR 15119	10.25642/IPK/GBIS/226157
HOR_15124	PGR	spring	6-rowed	DEU	Europe			PRJEB53924	SAMEA110189090	4.75411	0.978053	HOR 15124 BRG	HOR 15124	10.25642/IPK/GBIS/254413
HOR_15125	PGR	winter	6-rowed	Unknown	Unknown			PRJEB53924	SAMEA110189346	2.38294	0.973531	HOR 15125 BRG	HOR 15125	10.25642/IPK/GBIS/261503
HOR_15126	PGR	spring	6-rowed	DEU	Europe			PRJEB53924	SAMEA110188964	4.18162	0.975917	HOR 15126 BRG	HOR 15126	10.25642/IPK/GBIS/224383
HOR_15154	PGR	spring	6-rowed	FIN	Europe			PRJEB53924	SAMEA110189091	3.80373	0.972058	HOR 15154 BRG	HOR 15154	10.25642/IPK/GBIS/235522
HOR_15165	PGR	winter	6-rowed	Unknown	Unknown			PRJEB53924	SAMEA110189347	1.35101	0.972053	HOR 15165 BRG	HOR 15165	10.25642/IPK/GBIS/257181
HOR_15173	PGR	winter	6-rowed	IRN	Asia			PRJEB53924	SAMEA110189502	1.78445	0.973402	HOR 15173 BRG	HOR 15173	10.25642/IPK/GBIS/257163
HOR_15181	PGR	spring	2-rowed	NPL	Asia			PRJEB53924	SAMEA110189155	4.03617	0.976035	HOR 15181 BRG	HOR 15181	10.25642/IPK/GBIS/224435
HOR_15238	PGR	spring	6-rowed	IRN	Asia			PRJEB53924	SAMEA110189000	4.50115	0.975571	HOR 15238 BRG	HOR 15238	10.25642/IPK/GBIS/244129
HOR_15254	PGR	winter	2-rowed	Unknown	Unknown			PRJEB53924	SAMEA6618840	6.62964	0.970355	HOR 15254 BRG	HOR 15254	10.25642/IPK/GBIS/235457
HOR_15255	PGR	winter	6-rowed	Unknown	Unknown			PRJEB53924	SAMEA110189380	1.71848	0.972355	HOR 15255 BRG	HOR 15255	10.25642/IPK/GBIS/248598
HOR_15258	PGR	winter	6-rowed	Unknown	Unknown			PRJEB53924	SAMEA110189381	0.483535	0.975137	HOR 15258 BRG	HOR 15258	10.25642/IPK/GBIS/235487
HOR_15259	PGR	winter	6-rowed	Unknown	Unknown			PRJEB53924	SAMEA110189348	0.668993	0.974775	HOR 15259 BRG	HOR 15259	10.25642/IPK/GBIS/248600
HOR_15263	PGR	winter	6-rowed	Unknown	Unknown			PRJEB53924	SAMEA110189349	0.477757	0.975724	HOR 15263 BRG	HOR 15263	10.25642/IPK/GBIS/230604
HOR_15265	PGR	winter	6-rowed	Unknown	Unknown			PRJEB53924	SAMEA110189350	0.508086	0.973202	HOR 15265 BRG	HOR 15265	10.25642/IPK/GBIS/230576
HOR_15277	PGR	spring	2-rowed	Unknown	Unknown			PRJEB53924	SAMEA110188936	4.39095	0.978395	HOR 15277 BRG	HOR 15277	10.25642/IPK/GBIS/230347
HOR_15286	PGR	winter	6-rowed	Unknown	Unknown			PRJEB53924	SAMEA110188965	1.18004	0.97655	HOR 15286 BRG	HOR 15286	10.25642/IPK/GBIS/235479
HOR_15297	PGR	winter	6-rowed	Unknown	Unknown			PRJEB53924	SAMEA110188966	0.590373	0.974849	HOR 15297 BRG	HOR 15297	10.25642/IPK/GBIS/256787
HOR_15342	PGR	winter	6-rowed	Unknown	Unknown			PRJEB53924	SAMEA110188937	0.847458	0.972567	HOR 15342 BRG	HOR 15342	10.25642/IPK/GBIS/245225
HOR_15345	PGR	winter	6-rowed	Unknown	Unknown			PRJEB53924	SAMEA110188938	0.576112	0.978064	HOR 15345 BRG	HOR 15345	10.25642/IPK/GBIS/244097
HOR_15355	PGR	winter	6-rowed	Unknown	Unknown			PRJEB53924	SAMEA110188939	0.766636	0.977486	HOR 15355 BRG	HOR 15355	10.25642/IPK/GBIS/244090
HOR_15377	PGR	winter	6-rowed	Unknown	Unknown			PRJEB53924	SAMEA110188967	0.783767	0.973896	HOR 15377 BRG	HOR 15377	10.25642/IPK/GBIS/224552
HOR_15384	PGR	spring	2-rowed	CHN	Asia			PRJEB53924	SAMEA110189001	3.78913	0.976112	HOR 15384 BRG	HOR 15384	10.25642/IPK/GBIS/246047
HOR_15390	PGR	spring	6-rowed	CAN	Americas			PRJEB53924	SAMEA110189093	4.20811	0.977252	HOR 15390 BRG	HOR 15390	10.25642/IPK/GBIS/231343
HOR_15401	PGR	spring	6-rowed	PAK	Asia			PRJEB53924	SAMEA6618986	6.67835	0.968994	HOR 15401 BRG	HOR 15401	10.25642/IPK/GBIS/246360
HOR_15405	PGR	spring	2-rowed	CAN	Americas			PRJEB53924	SAMEA110189002	2.71773	0.976143	HOR 15405 BRG	HOR 15405	10.25642/IPK/GBIS/259180
HOR_15412	PGR	spring	6-rowed	PAK	Asia			PRJEB53924	SAMEA110189003	3.47343	0.975339	HOR 15412 BRG	HOR 15412	10.25642/IPK/GBIS/246622
HOR_15423	PGR	spring	6-rowed	PAK	Asia			PRJEB53924	SAMEA110189004	3.46768	0.975334	HOR 15423 BRG	HOR 15423	10.25642/IPK/GBIS/254613
HOR_15465	PGR	spring	6-rowed	Unknown	Unknown			PRJEB53924	SAMEA110188940	5.67642	0.978657	HOR 15465 BRG	HOR 15465	10.25642/IPK/GBIS/257247
HOR_15546	PGR	spring	2-rowed	AFG	Asia			PRJEB53924	SAMEA110189094	8.13216	0.977669	HOR 15546 BRG	HOR 15546	10.25642/IPK/GBIS/259330
HOR_15549	PGR	spring	6-rowed	AFG	Asia			PRJEB53924	SAMEA110189005	4.73488	0.976215	HOR 15549 BRG	HOR 15549	10.25642/IPK/GBIS/259316
HOR_15553	PGR	spring	6-rowed	TUR	Asia			PRJEB53924	SAMEA110189095	4.1599	0.977544	HOR 15553 BRG	HOR 15553	10.25642/IPK/GBIS/258891
HOR_15562	PGR	spring	6-rowed	PAK	Asia			PRJEB53924	SAMEA110189096	4.38975	0.977814	HOR 15562 BRG	HOR 15562	10.25642/IPK/GBIS/246663
HOR_15692	PGR	spring	6-rowed	AFG	Asia			PRJEB53924	SAMEA110189007	4.72238	0.97909	HOR 15692 BRG	HOR 15692	10.25642/IPK/GBIS/259225
HOR_15704	PGR	spring	6-rowed	AFG	Asia			PRJEB53924	SAMEA110189008	9.84639	0.977231	HOR 15704 BRG	HOR 15704	10.25642/IPK/GBIS/240953
HOR_15758	PGR	spring	6-rowed	IND	Asia			PRJEB53924	SAMEA110189010	4.49953	0.976296	HOR 15758 BRG	HOR 15758	10.25642/IPK/GBIS/229326
HOR_15773	PGR	spring	6-rowed	PAK	Asia			PRJEB53924	SAMEA110189011	4.644	0.976767	HOR 15773 BRG	HOR 15773	10.25642/IPK/GBIS/231382
HOR_15778	PGR	spring	2-rowed	AFG	Asia			PRJEB53924	SAMEA6618985	8.66777	0.972874	HOR 15778 BRG	HOR 15778	10.25642/IPK/GBIS/234823
HOR_15788	PGR	spring	6-rowed	PAK	Asia			PRJEB53924	SAMEA6618984	8.15189	0.967281	HOR 15788 BRG	HOR 15788	10.25642/IPK/GBIS/231363
HOR_1581	PGR	spring	6-rowed	IND	Asia			PRJEB53924	SAMEA6618983	7.23262	0.973228	HOR 1581 BRG	HOR 1581	10.25642/IPK/GBIS/17731
HOR_15818	PGR	spring	6-rowed	SUN	Europe			PRJEB53924	SAMEA110189012	3.64812	0.974889	HOR 15818 BRG	HOR 15818	10.25642/IPK/GBIS/240482
HOR_15821	PGR	spring	2-rowed	Unknown	Unknown			PRJEB53924	SAMEA110189098	3.83009	0.974049	HOR 15821 BRG	HOR 15821	10.25642/IPK/GBIS/244222
HOR_15840	PGR	spring	2-rowed	SUN	Europe			PRJEB53924	SAMEA6618982	7.41986	0.97043	HOR 15840 BRG	HOR 15840	10.25642/IPK/GBIS/229426
HOR_15841	PGR	spring	2-rowed	SUN	Europe			PRJEB53924	SAMEA6618981	7.83673	0.967841	HOR 15841 BRG	HOR 15841	10.25642/IPK/GBIS/257761
HOR_15857	PGR	spring	2-rowed	SUN	Europe			PRJEB53924	SAMEA6618980	6.01334	0.970309	HOR 15857 BRG	HOR 15857	10.25642/IPK/GBIS/240484
HOR_15860	PGR	spring	6-rowed	PAK	Asia			PRJEB53924	SAMEA6618979	8.26752	0.972321	HOR 15860 BRG	HOR 15860	10.25642/IPK/GBIS/234822
HOR_15871	PGR	spring	6-rowed	PAK	Asia			PRJEB53924	SAMEA6618978	8.20526	0.965588	HOR 15871 BRG	HOR 15871	10.25642/IPK/GBIS/234818
HOR_15884	PGR	spring	6-rowed	POL	Europe			PRJEB53924	SAMEA110189013	5.27698	0.979291	HOR 15884 BRG	HOR 15884	10.25642/IPK/GBIS/258903
HOR_15886	PGR	spring	6-rowed	CAN	Americas			PRJEB53924	SAMEA110189014	2.92103	0.976524	HOR 15886 BRG	HOR 15886	10.25642/IPK/GBIS/240888
HOR_15887	PGR	spring	6-rowed	POL	Europe			PRJEB53924	SAMEA110189100	3.19777	0.976304	HOR 15887 BRG	HOR 15887	10.25642/IPK/GBIS/261818
HOR_15889	PGR	spring	2-rowed	SUN	Europe			PRJEB53924	SAMEA110189015	4.25781	0.979796	HOR 15889 BRG	HOR 15889	10.25642/IPK/GBIS/246354
HOR_15890	PGR	spring	6-rowed	AFG	Asia			PRJEB53924	SAMEA110189101	9.14574	0.971893	HOR 15890 BRG	HOR 15890	10.25642/IPK/GBIS/246347
HOR_15894	PGR	spring	6-rowed	CHE	Europe			PRJEB53924	SAMEA110189016	3.41084	0.97592	HOR 15894 BRG	HOR 15894	10.25642/IPK/GBIS/234745
HOR_15895	PGR	spring	6-rowed	USA	Americas			PRJEB53924	SAMEA6618977	6.58955	0.96772	HOR 15895 BRG	HOR 15895	10.25642/IPK/GBIS/231281
HOR_15898	PGR	spring	2-rowed	SUN	Europe			PRJEB53924	SAMEA6618976	11.7292	0.974139	HOR 15898 BRG	HOR 15898	10.25642/IPK/GBIS/258854
HOR_15905	PGR	spring	6-rowed	SUN	Europe			PRJEB53924	SAMEA6618975	14.5678	0.977876	HOR 15905 BRG	HOR 15905	10.25642/IPK/GBIS/246341
HOR_15908	PGR	spring	6-rowed	GRC	Europe			PRJEB53924	SAMEA6618974	8.25109	0.965728	HOR 15908 BRG	HOR 15908	10.25642/IPK/GBIS/231331
HOR_15915	PGR	spring	6-rowed	SUN	Europe			PRJEB53924	SAMEA110189102	14.6618	0.977074	HOR 15915 BRG	HOR 15915	10.25642/IPK/GBIS/231353
HOR_15917	PGR	spring	2-rowed	GRC	Europe			PRJEB53924	SAMEA110189017	2.836	0.974028	HOR 15917 BRG	HOR 15917	10.25642/IPK/GBIS/231332
HOR_15920	PGR	spring	6-rowed	Unknown	Unknown			PRJEB53924	SAMEA110189018	6.49749	0.975176	HOR 15920 BRG	HOR 15920	10.25642/IPK/GBIS/234746
HOR_15922	PGR	spring	6-rowed	AFG	Asia			PRJEB53924	SAMEA6618973	9.63747	0.977132	HOR 15922 BRG	HOR 15922	10.25642/IPK/GBIS/246315
HOR_15929	PGR	spring	6-rowed	PAK	Asia			PRJEB53924	SAMEA110189019	3.18061	0.974783	HOR 15929 BRG	HOR 15929	10.25642/IPK/GBIS/246332
HOR_15983	PGR	spring	2-rowed	GRC	Europe			PRJEB53924	SAMEA110189020	3.55628	0.973462	HOR 15983 BRG	HOR 15983	10.25642/IPK/GBIS/245370
HOR_16009	PGR	spring	6-rowed	IND	Asia			PRJEB53924	SAMEA110189021	3.31766	0.972038	HOR 16009 BRG	HOR 16009	10.25642/IPK/GBIS/235598
HOR_1601	PGR	spring	2-rowed	AUT	Europe			PRJEB53924	SAMEA110189180	3.17879	0.973314	HOR 1601 BRG	HOR 1601	10.25642/IPK/GBIS/17749
HOR_16071	PGR	spring	6-rowed	ROU	Europe			PRJEB53924	SAMEA6618972	7.58527	0.969444	HOR 16071 BRG	HOR 16071	10.25642/IPK/GBIS/246669
HOR_16078	PGR	spring	6-rowed	AFG	Asia			PRJEB53924	SAMEA6618971	7.62269	0.973984	HOR 16078 BRG	HOR 16078	10.25642/IPK/GBIS/226524
HOR_16087	PGR	spring	6-rowed	ISR	Asia			PRJEB53924	SAMEA110189022	4.17183	0.975688	HOR 16087 BRG	HOR 16087	10.25642/IPK/GBIS/259209
HOR_16112	PGR	spring	6-rowed	IND	Asia			PRJEB53924	SAMEA6618970	6.08331	0.966522	HOR 16112 BRG	HOR 16112	10.25642/IPK/GBIS/234854
HOR_16135	PGR	spring	2-rowed	Unknown	Unknown			PRJEB53924	SAMEA110188941	8.92811	0.972735	HOR 16135 BRG	HOR 16135	10.25642/IPK/GBIS/225944
HOR_16149	PGR	winter	6-rowed	TUR	Asia			PRJEB53924	SAMEA6618841	7.62167	0.966019	HOR 16149 BRG	HOR 16149	10.25642/IPK/GBIS/261627
HOR_16174	PGR	winter	6-rowed	TUR	Asia			PRJEB53924	SAMEA110189103	0.615035	0.975897	HOR 16174 BRG	HOR 16174	10.25642/IPK/GBIS/240399
HOR_16188	PGR	winter	6-rowed	TUR	Asia			PRJEB53924	SAMEA110189023	2.71552	0.974945	HOR 16188 BRG	HOR 16188	10.25642/IPK/GBIS/244276
HOR_1620	PGR	spring	6-rowed	DEU	Europe			PRJEB53924	SAMEA110189382	3.75241	0.973806	HOR 1620 BRG	HOR 1620	10.25642/IPK/GBIS/17764
HOR_1621	PGR	spring	6-rowed	DEU	Europe			PRJEB53924	SAMEA110189383	3.94795	0.97595	HOR 1621 BRG	HOR 1621	10.25642/IPK/GBIS/17765
HOR_16247	PGR	spring	6-rowed	TUR	Asia			PRJEB53924	SAMEA110189024	2.92988	0.975219	HOR 16247 BRG	HOR 16247	10.25642/IPK/GBIS/240744
HOR_1626	PGR	spring	2-rowed	TUR	Asia			PRJEB53924	SAMEA6618969	8.3895	0.969284	HOR 1626 BRG	HOR 1626	10.25642/IPK/GBIS/17770
HOR_16261	PGR	spring	6-rowed	IND	Asia			PRJEB53924	SAMEA110189025	3.12218	0.975162	HOR 16261 BRG	HOR 16261	10.25642/IPK/GBIS/235734
HOR_16263	PGR	spring	6-rowed	IND	Asia			PRJEB53924	SAMEA110189026	3.07942	0.976961	HOR 16263 BRG	HOR 16263	10.25642/IPK/GBIS/244305
HOR_16297	PGR	spring	2-rowed	USA	Americas			PRJEB53924	SAMEA110189027	3.13707	0.975658	HOR 16297 BRG	HOR 16297	10.25642/IPK/GBIS/245662
HOR_16321	PGR	spring	6-rowed	SWE	Europe			PRJEB53924	SAMEA110188942	3.3063	0.974556	HOR 16321 BRG	HOR 16321	10.25642/IPK/GBIS/245350
HOR_16334	PGR	spring	2-rowed	ITA	Europe			PRJEB53924	SAMEA110189028	3.77214	0.97614	HOR 16334 BRG	HOR 16334	10.25642/IPK/GBIS/258358
HOR_16351	PGR	spring	6-rowed	TUR	Asia			PRJEB53924	SAMEA110189029	3.81163	0.97156	HOR 16351 BRG	HOR 16351	10.25642/IPK/GBIS/234645
HOR_16393	PGR	winter	6-rowed	DEU	Europe			PRJEB53924	SAMEA110188968	0.499785	0.972078	HOR 16393 BRG	HOR 16393	10.25642/IPK/GBIS/235634
HOR_16569	PGR	spring	6-rowed	IND	Asia			PRJEB53924	SAMEA6618966	6.28628	0.966689	HOR 16569 BRG	HOR 16569	10.25642/IPK/GBIS/229262
HOR_1657	PGR	winter	6-rowed	IND	Asia			PRJEB53924	SAMEA110189580	3.55065	0.976056	HOR 1657 BRG	HOR 1657	10.25642/IPK/GBIS/17800
HOR_1661	PGR	winter	6-rowed	TUR	Asia			PRJEB53924	SAMEA110189644	4.34247	0.97769	HOR 1661 BRG	HOR 1661	10.25642/IPK/GBIS/17804
HOR_16652	PGR	spring	2-rowed	SUN	Europe			PRJEB53924	SAMEA110189031	5.57494	0.973948	HOR 16652 BRG	HOR 16652	10.25642/IPK/GBIS/254532
HOR_16679	PGR	winter	6-rowed	TUR	Asia			PRJEB53924	SAMEA110189106	0.50817	0.979917	HOR 16679 BRG	HOR 16679	10.25642/IPK/GBIS/226026
HOR_16783	PGR	spring	2-rowed	Unknown	Unknown			PRJEB53924	SAMEA110189032	3.67641	0.97514	HOR 16783 BRG	HOR 16783	10.25642/IPK/GBIS/224514
HOR_16909	PGR	spring	2-rowed	AUT	Europe			PRJEB53924	SAMEA110189033	3.5349	0.972134	HOR 16909 BRG	HOR 16909	10.25642/IPK/GBIS/240867
HOR_16935	PGR	spring	6-rowed	IND	Asia			PRJEB53924	SAMEA110189034	4.2999	0.958779	HOR 16935 BRG	HOR 16935	10.25642/IPK/GBIS/240712
HOR_16953	PGR	spring	2-rowed	DEU	Europe			PRJEB53924	SAMEA110188969	3.62044	0.973554	HOR 16953 BRG	HOR 16953	10.25642/IPK/GBIS/253759
HOR_16958	PGR	winter	6-rowed	DEU	Europe			PRJEB53924	SAMEA110188943	9.36141	0.976693	HOR 16958 BRG	HOR 16958	10.25642/IPK/GBIS/253760
HOR_17024	PGR	spring	2-rowed	TUR	Asia			PRJEB53924	SAMEA110189035	8.48417	0.963292	HOR 17024 BRG	HOR 17024	10.25642/IPK/GBIS/245920
HOR_1703	PGR	spring	6-rowed	AFG	Asia			PRJEB53924	SAMEA110189604	4.1678	0.975173	HOR 1703 BRG	HOR 1703	10.25642/IPK/GBIS/17842
HOR_17035	PGR	spring	2-rowed	TUR	Asia			PRJEB53924	SAMEA110189108	4.35766	0.97162	HOR 17035 BRG	HOR 17035	10.25642/IPK/GBIS/245919
HOR_1704	PGR	spring	6-rowed	AFG	Asia			PRJEB53924	SAMEA110189605	2.89311	0.972974	HOR 1704 BRG	HOR 1704	10.25642/IPK/GBIS/17843
HOR_17077	PGR	spring	2-rowed	IRN	Asia			PRJEB53924	SAMEA6618965	14.7158	0.976406	HOR 17077 BRG	HOR 17077	10.25642/IPK/GBIS/258809
HOR_17078	PGR	spring	6-rowed	DEU	Europe			PRJEB53924	SAMEA110189036	3.38575	0.974557	HOR 17078 BRG	HOR 17078	10.25642/IPK/GBIS/261755
HOR_17116	PGR	winter	6-rowed	ESP	Europe			PRJEB53924	SAMEA110189110	0.49839	0.973696	HOR 17116 BRG	HOR 17116	10.25642/IPK/GBIS/245929
HOR_17121	PGR	spring	6-rowed	Unknown	Unknown			PRJEB53924	SAMEA110188944	3.9467	0.977877	HOR 17121 BRG	HOR 17121	10.25642/IPK/GBIS/229470
HOR_17134	PGR	winter	6-rowed	DEU	Europe			PRJEB53924	SAMEA110188945	8.9397	0.976394	HOR 17134 BRG	HOR 17134	10.25642/IPK/GBIS/253781
HOR_17169	PGR	winter	2-rowed	AFG	Asia			PRJEB53924	SAMEA110189162	6.14373	0.971121	HOR 17169 BRG	HOR 17169	10.25642/IPK/GBIS/245579
HOR_17185	PGR	winter	2-rowed	ESP	Europe			PRJEB53924	SAMEA110189039	0.827517	0.974659	HOR 17185 BRG	HOR 17185	10.25642/IPK/GBIS/240708
HOR_17203	PGR	spring	6-rowed	DEU	Europe			PRJEB53924	SAMEA110189111	3.99617	0.977197	HOR 17203 BRG	HOR 17203	10.25642/IPK/GBIS/229685
HOR_17215	PGR	winter	6-rowed	TUR	Asia			PRJEB53924	SAMEA110189112	0.736344	0.978085	HOR 17215 BRG	HOR 17215	10.25642/IPK/GBIS/226002
HOR_17252	PGR	winter	6-rowed	DEU	Europe			PRJEB53924	SAMEA110189113	0.582099	0.977088	HOR 17252 BRG	HOR 17252	10.25642/IPK/GBIS/235454
HOR_17258	PGR	winter	6-rowed	IRN	Asia			PRJEB53924	SAMEA110189114	0.564015	0.975179	HOR 17258 BRG	HOR 17258	10.25642/IPK/GBIS/226152
HOR_17321	PGR	spring	6-rowed	URY	Americas			PRJEB53924	SAMEA110189042	2.75197	0.970317	HOR 17321 BRG	HOR 17321	10.25642/IPK/GBIS/231413
HOR_17325	PGR	winter	6-rowed	Unknown	Unknown			PRJEB53924	SAMEA110188946	0.806724	0.976179	HOR 17325 BRG	HOR 17325	10.25642/IPK/GBIS/234609
HOR_17329	PGR	winter	6-rowed	SUN	Europe			PRJEB53924	SAMEA110189043	1.06427	0.977116	HOR 17329 BRG	HOR 17329	10.25642/IPK/GBIS/245637
HOR_1734	PGR	spring	6-rowed	SWE	Europe			PRJEB53924	SAMEA110189351	3.11939	0.974757	HOR 1734 BRG	HOR 1734	10.25642/IPK/GBIS/17873
HOR_17386	PGR	spring	6-rowed	NPL	Asia			PRJEB53924	SAMEA110189044	3.10722	0.975151	HOR 17386 BRG	HOR 17386	10.25642/IPK/GBIS/231286
HOR_17422	PGR	spring	2-rowed	Unknown	Unknown			PRJEB53924	SAMEA110188970	3.07262	0.981754	HOR 17422 BRG	HOR 17422	10.25642/IPK/GBIS/244315
HOR_17440	PGR	winter	6-rowed	IRN	Asia			PRJEB53924	SAMEA110189115	0.611106	0.975918	HOR 17440 BRG	HOR 17440	10.25642/IPK/GBIS/256796
HOR_17444	PGR	spring	2-rowed	Unknown	Unknown			PRJEB53924	SAMEA110188971	8.90601	0.976022	HOR 17444 BRG	HOR 17444	10.25642/IPK/GBIS/240305
HOR_17477	PGR	winter	6-rowed	SUN	Europe			PRJEB53924	SAMEA110189045	0.592567	0.97496	HOR 17477 BRG	HOR 17477	10.25642/IPK/GBIS/234613
HOR_17517	PGR	spring	6-rowed	Unknown	Unknown			PRJEB53924	SAMEA110188947	2.91954	0.971283	HOR 17517 BRG	HOR 17517	10.25642/IPK/GBIS/235515
HOR_17531	PGR	winter	6-rowed	USA	Americas			PRJEB53924	SAMEA110188948	0.748806	0.978107	HOR 17531 BRG	HOR 17531	10.25642/IPK/GBIS/254505
HOR_17538	PGR	winter	6-rowed	USA	Americas			PRJEB53924	SAMEA110188949	0.781719	0.977276	HOR 17538 BRG	HOR 17538	10.25642/IPK/GBIS/229506
HOR_17544	PGR	winter	6-rowed	AFG	Asia			PRJEB53924	SAMEA110189116	5.47614	0.979678	HOR 17544 BRG	HOR 17544	10.25642/IPK/GBIS/226406
HOR_17572	PGR	winter	6-rowed	AUT	Europe			PRJEB53924	SAMEA110189117	10.3035	0.976674	HOR 17572 BRG	HOR 17572	10.25642/IPK/GBIS/229511
HOR_17591	PGR	spring	6-rowed	DEU	Europe			PRJEB53924	SAMEA6618964	15.9653	0.976789	HOR 17591 BRG	HOR 17591	10.25642/IPK/GBIS/240240
HOR_17599	PGR	winter	6-rowed	ROU	Europe			PRJEB53924	SAMEA110189384	0.719959	0.977239	HOR 17599 BRG	HOR 17599	10.25642/IPK/GBIS/245969
HOR_17601	PGR	spring	2-rowed	DEU	Europe			PRJEB53924	SAMEA110188972	2.80922	0.972263	HOR 17601 BRG	HOR 17601	10.25642/IPK/GBIS/230565
HOR_17618	PGR	winter	6-rowed	ESP	Europe			PRJEB53924	SAMEA110189119	2.74958	0.978514	HOR 17618 BRG	HOR 17618	10.25642/IPK/GBIS/245575
HOR_17640	PGR	winter	6-rowed	AFG	Asia			PRJEB53924	SAMEA110189046	3.65102	0.979293	HOR 17640 BRG	HOR 17640	10.25642/IPK/GBIS/231189
HOR_17649	PGR	winter	6-rowed	AFG	Asia			PRJEB53924	SAMEA6618843	13.7518	0.974361	HOR 17649 BRG	HOR 17649	10.25642/IPK/GBIS/234688
HOR_17654	PGR	spring	2-rowed	Unknown	Unknown			PRJEB53924	SAMEA110188973	4.97493	0.974839	HOR 17654 BRG	HOR 17654	10.25642/IPK/GBIS/253694
HOR_17678	PGR	winter	6-rowed	Unknown	Unknown			PRJEB53924	SAMEA110188974	4.98837	0.977125	HOR 17678 BRG	HOR 17678	10.25642/IPK/GBIS/240693
HOR_17690	PGR	spring	6-rowed	Unknown	Unknown			PRJEB53924	SAMEA110188975	3.27933	0.976138	HOR 17690 BRG	HOR 17690	10.25642/IPK/GBIS/224418
HOR_17730	PGR	winter	6-rowed	ESP	Europe			PRJEB53924	SAMEA110189120	0.814138	0.977186	HOR 17730 BRG	HOR 17730	10.25642/IPK/GBIS/240806
HOR_1777	PGR	spring	6-rowed	AFG	Asia			PRJEB53924	SAMEA110189548	2.98413	0.978954	HOR 1777 BRG	HOR 1777	10.25642/IPK/GBIS/17916
HOR_17772	PGR	winter	6-rowed	DEU	Europe			PRJEB53924	SAMEA110188976	6.17402	0.977792	HOR 17772 BRG	HOR 17772	10.25642/IPK/GBIS/226435
HOR_17794	PGR	winter	6-rowed	ESP	Europe			PRJEB53924	SAMEA110189048	0.595181	0.977709	HOR 17794 BRG	HOR 17794	10.25642/IPK/GBIS/240726
HOR_17874	PGR	winter	6-rowed	TUR	Asia			PRJEB53924	SAMEA110189049	2.89889	0.976994	HOR 17874 BRG	HOR 17874	10.25642/IPK/GBIS/229657
HOR_1791	PGR	spring	6-rowed	AFG	Asia			PRJEB53924	SAMEA110189550	4.1554	0.978523	HOR 1791 BRG	HOR 1791	10.25642/IPK/GBIS/17930
HOR_18062	PGR	winter	6-rowed	SUN	Europe			PRJEB53924	SAMEA110189503	3.38184	0.976005	HOR 18062 BRG	HOR 18062	10.25642/IPK/GBIS/245596
HOR_1807	PGR	spring	2-rowed	TUR	Asia			PRJEB53924	SAMEA110189283	4.43245	0.978803	HOR 1807 BRG	HOR 1807	10.25642/IPK/GBIS/17946
HOR_18070	PGR	winter	6-rowed	USA	Americas			PRJEB53924	SAMEA110188977	3.617	0.979215	HOR 18070 BRG	HOR 18070	10.25642/IPK/GBIS/245307
HOR_18076	PGR	winter	6-rowed	CHN	Asia			PRJEB53924	SAMEA110189121	3.40758	0.975875	HOR 18076 BRG	HOR 18076	10.25642/IPK/GBIS/240790
HOR_18087	PGR	winter	2-rowed	ESP	Europe			PRJEB53924	SAMEA6618844	9.06477	0.975934	HOR 18087 BRG	HOR 18087	10.25642/IPK/GBIS/234545
HOR_18096	PGR	winter	2-rowed	AUT	Europe			PRJEB53924	SAMEA110188978	3.96439	0.976607	HOR 18096 BRG	HOR 18096	10.25642/IPK/GBIS/240707
HOR_18160	PGR	spring	6-rowed	TUR	Asia			PRJEB53924	SAMEA110189050	3.45073	0.9741	HOR 18160 BRG	HOR 18160	10.25642/IPK/GBIS/234563
HOR_18168	PGR	spring	2-rowed	TUR	Asia			PRJEB53924	SAMEA110189122	3.04056	0.972163	HOR 18168 BRG	HOR 18168	10.25642/IPK/GBIS/226245
HOR_18201	PGR	spring	2-rowed	TCD	Africa			PRJEB53924	SAMEA6618961	11.8371	0.972988	HOR 18201 BRG	HOR 18201	10.25642/IPK/GBIS/246738
HOR_18220	PGR	spring	6-rowed	AFG	Asia			PRJEB53924	SAMEA6618960	11.4997	0.974769	HOR 18220 BRG	HOR 18220	10.25642/IPK/GBIS/231377
HOR_18227	PGR	spring	6-rowed	JPN	Asia			PRJEB53924	SAMEA110189123	5.25798	0.975311	HOR 18227 BRG	HOR 18227	10.25642/IPK/GBIS/254624
HOR_18249	PGR	spring	2-rowed	Unknown	Unknown			PRJEB53924	SAMEA110189124	2.99087	0.972565	HOR 18249 BRG	HOR 18249	10.25642/IPK/GBIS/239725
HOR_18300	PGR	spring	6-rowed	IRN	Asia			PRJEB53924	SAMEA6618959	8.27077	0.971007	HOR 18300 BRG	HOR 18300	10.25642/IPK/GBIS/246374
HOR_18364	PGR	spring	6-rowed	IRN	Asia			PRJEB53924	SAMEA6618958	9.95908	0.971971	HOR 18364 BRG	HOR 18364	10.25642/IPK/GBIS/246396
HOR_18381	PGR	spring	6-rowed	MEX	Americas			PRJEB53924	SAMEA6618957	8.41078	0.970464	HOR 18381 BRG	HOR 18381	10.25642/IPK/GBIS/231502
HOR_18382	PGR	spring	6-rowed	PAK	Asia			PRJEB53924	SAMEA6618956	6.70452	0.96538	HOR 18382 BRG	HOR 18382	10.25642/IPK/GBIS/259290
HOR_18385	PGR	spring	6-rowed	MEX	Americas			PRJEB53924	SAMEA6618955	8.5517	0.97326	HOR 18385 BRG	HOR 18385	10.25642/IPK/GBIS/246984
HOR_18464	PGR	spring	6-rowed	AUS	Oceania			PRJEB53924	SAMEA110189127	5.54561	0.975821	HOR 18464 BRG	HOR 18464	10.25642/IPK/GBIS/231465
HOR_18474	PGR	winter	6-rowed	Unknown	Unknown			PRJEB53924	SAMEA110189352	3.61658	0.97585	HOR 18474 BRG	HOR 18474	10.25642/IPK/GBIS/259305
HOR_1858	PGR	spring	6-rowed	CHN	Asia			PRJEB53924	SAMEA110189619	3.89012	0.975182	HOR 1858 BRG	HOR 1858	10.25642/IPK/GBIS/17997
HOR_1860	PGR	spring	6-rowed	GRC	Europe			PRJEB53924	SAMEA110189560	2.79364	0.976065	HOR 1860 BRG	HOR 1860	10.25642/IPK/GBIS/17999
HOR_18604	PGR	spring	2-rowed	ETH	Africa			PRJEB53924	SAMEA110189052	3.15514	0.974338	HOR 18604 BRG	HOR 18604	10.25642/IPK/GBIS/259611
HOR_1861	PGR	spring	6-rowed	TUR	Asia			PRJEB53924	SAMEA110189637	2.9045	0.973812	HOR 1861 BRG	HOR 1861	10.25642/IPK/GBIS/18000
HOR_18681	PGR	spring	6-rowed	ITA	Europe			PRJEB53924	SAMEA6618954	8.06664	0.967086	HOR 18681 BRG	HOR 18681	10.25642/IPK/GBIS/246403
HOR_18688	PGR	spring	2-rowed	DEU	Europe			PRJEB53924	SAMEA110188950	3.63354	0.974968	HOR 18688 BRG	HOR 18688	10.25642/IPK/GBIS/259609
HOR_18711	PGR	spring	2-rowed	DEU	Europe			PRJEB53924	SAMEA110188980	3.56814	0.974404	HOR 18711 BRG	HOR 18711	10.25642/IPK/GBIS/239712
HOR_18722	PGR	winter	6-rowed	DEU	Europe			PRJEB53924	SAMEA110188951	2.94714	0.975564	HOR 18722 BRG	HOR 18722	10.25642/IPK/GBIS/241013
HOR_18730	PGR	spring	6-rowed	DEU	Europe			PRJEB53924	SAMEA110188981	3.51342	0.973316	HOR 18730 BRG	HOR 18730	10.25642/IPK/GBIS/246766
HOR_18765	PGR	winter	2-rowed	DEU	Europe			PRJEB53924	SAMEA110188952	3.51654	0.97911	HOR 18765 BRG	HOR 18765	10.25642/IPK/GBIS/246944
HOR_18766	PGR	spring	6-rowed	DEU	Europe			PRJEB53924	SAMEA110188982	10.0307	0.964144	HOR 18766 BRG	HOR 18766	10.25642/IPK/GBIS/254656
HOR_18795	PGR	winter	6-rowed	DEU	Europe			PRJEB53924	SAMEA6618845	9.70822	0.972336	HOR 18795 BRG	HOR 18795	10.25642/IPK/GBIS/246961
HOR_18824	PGR	spring	6-rowed	JPN	Asia			PRJEB53924	SAMEA6618953	8.36248	0.969961	HOR 18824 BRG	HOR 18824	10.25642/IPK/GBIS/231494
HOR_18827	PGR	spring	6-rowed	JPN	Asia			PRJEB53924	SAMEA110189054	3.76093	0.978273	HOR 18827 BRG	HOR 18827	10.25642/IPK/GBIS/234933
HOR_18913	PGR	spring	2-rowed	NPL	Asia			PRJEB53924	SAMEA6618952	16.2831	0.974283	HOR 18913 BRG	HOR 18913	10.25642/IPK/GBIS/258883
HOR_18917	PGR	spring	6-rowed	Unknown	Unknown			PRJEB53924	SAMEA6618951	8.16051	0.966839	HOR 18917 BRG	HOR 18917	10.25642/IPK/GBIS/234512
HOR_18920	PGR	spring	6-rowed	DEU	Europe			PRJEB53924	SAMEA110189130	3.76404	0.972678	HOR 18920 BRG	HOR 18920	10.25642/IPK/GBIS/240891
HOR_18924	PGR	spring	6-rowed	BOL	Americas			PRJEB53924	SAMEA6618950	7.21134	0.970639	HOR 18924 BRG	HOR 18924	10.25642/IPK/GBIS/246674
HOR_18935	PGR	spring	6-rowed	SWE	Europe			PRJEB53924	SAMEA110188953	10.4762	0.976482	HOR 18935 BRG	HOR 18935	10.25642/IPK/GBIS/234805
HOR_18962	PGR	winter	2-rowed	ESP	Europe			PRJEB53924	SAMEA110189131	3.65084	0.978407	HOR 18962 BRG	HOR 18962	10.25642/IPK/GBIS/245582
HOR_19050	PGR	spring	6-rowed	FIN	Europe			PRJEB53924	SAMEA110189132	3.33774	0.974945	HOR 19050 BRG	HOR 19050	10.25642/IPK/GBIS/246066
HOR_19051	PGR	winter	6-rowed	AFG	Asia			PRJEB53924	SAMEA110189056	4.17137	0.975146	HOR 19051 BRG	HOR 19051	10.25642/IPK/GBIS/254535
HOR_19170	PGR	winter	2-rowed	TUR	Asia			PRJEB53924	SAMEA110189058	3.15396	0.977865	HOR 19170 BRG	HOR 19170	10.25642/IPK/GBIS/226190
HOR_19184	PGR	spring	6-rowed	IND	Asia			PRJEB53924	SAMEA6618949	10.2582	0.975364	HOR 19184 BRG	HOR 19184	10.25642/IPK/GBIS/239689
HOR_19202	PGR	winter	6-rowed	AFG	Asia			PRJEB53924	SAMEA110189060	3.93087	0.978142	HOR 19202 BRG	HOR 19202	10.25642/IPK/GBIS/254534
HOR_19289	PGR	spring	6-rowed	IND	Asia			PRJEB53924	SAMEA110189061	11.6905	0.975191	HOR 19289 BRG	HOR 19289	10.25642/IPK/GBIS/246417
HOR_19295	PGR	winter	6-rowed	TUR	Asia			PRJEB53924	SAMEA110189134	5.56504	0.974797	HOR 19295 BRG	HOR 19295	10.25642/IPK/GBIS/224471
HOR_19299	PGR	winter	6-rowed	TUR	Asia			PRJEB53924	SAMEA110189062	4.42517	0.97829	HOR 19299 BRG	HOR 19299	10.25642/IPK/GBIS/235571
HOR_19372	PGR	winter	6-rowed	ESP	Europe			PRJEB53924	SAMEA110189063	3.35371	0.976639	HOR 19372 BRG	HOR 19372	10.25642/IPK/GBIS/245296
HOR_19379	PGR	winter	6-rowed	ESP	Europe			PRJEB53924	SAMEA6618948	5.70089	0.963977	HOR 19379 BRG	HOR 19379	10.25642/IPK/GBIS/258308
HOR_19386	PGR	spring	2-rowed	GBR	Europe			PRJEB53924	SAMEA110188984	3.58902	0.97676	HOR 19386 BRG	HOR 19386	10.25642/IPK/GBIS/244229
HOR_1939	PGR	spring	2-rowed	CHN	Asia			PRJEB53924	SAMEA110189288	3.41783	0.973942	HOR 1939 BRG	HOR 1939	10.25642/IPK/GBIS/18066
HOR_19413	PGR	winter	6-rowed	TUR	Asia			PRJEB53924	SAMEA110189135	4.64259	0.978951	HOR 19413 BRG	HOR 19413	10.25642/IPK/GBIS/224531
HOR_1949	PGR	spring	6-rowed	TUR	Asia			PRJEB53924	SAMEA110189504	4.43066	0.978195	HOR 1949 BRG	HOR 1949	10.25642/IPK/GBIS/18073
HOR_19526	PGR	winter	6-rowed	ESP	Europe			PRJEB53924	SAMEA110189136	3.26811	0.977835	HOR 19526 BRG	HOR 19526	10.25642/IPK/GBIS/240704
HOR_1954	PGR	spring	6-rowed	TUR	Asia			PRJEB53924	SAMEA110189455	2.90566	0.975439	HOR 1954 BRG	HOR 1954	10.25642/IPK/GBIS/18077
HOR_19551	PGR	winter	6-rowed	AFG	Asia			PRJEB53924	SAMEA110189137	4.21472	0.979465	HOR 19551 BRG	HOR 19551	10.25642/IPK/GBIS/229728
HOR_19568	PGR	winter	6-rowed	AFG	Asia			PRJEB53924	SAMEA6618846	8.80592	0.967149	HOR 19568 BRG	HOR 19568	10.25642/IPK/GBIS/254479
HOR_19574	PGR	winter	6-rowed	AFG	Asia			PRJEB53924	SAMEA110189064	4.7198	0.980162	HOR 19574 BRG	HOR 19574	10.25642/IPK/GBIS/231190
HOR_19593	PGR	winter	6-rowed	ESP	Europe			PRJEB53924	SAMEA110189138	4.02442	0.978927	HOR 19593 BRG	HOR 19593	10.25642/IPK/GBIS/234572
HOR_1962	PGR	spring	6-rowed	Unknown	Unknown			PRJEB53924	SAMEA110189353	3.63703	0.971715	HOR 1962 BRG	HOR 1962	10.25642/IPK/GBIS/18085
HOR_19653	PGR	winter	6-rowed	ROU	Europe			PRJEB53924	SAMEA110188954	1.79929	0.981328	HOR 19653 BRG	HOR 19653	10.25642/IPK/GBIS/245636
HOR_1972	PGR	spring	6-rowed	TUR	Asia			PRJEB53924	SAMEA110189638	5.59482	0.976699	HOR 1972 BRG	HOR 1972	10.25642/IPK/GBIS/18093
HOR_19720	PGR	spring	6-rowed	EGY	Africa			PRJEB53924	SAMEA110189139	4.26983	0.972522	HOR 19720 BRG	HOR 19720	10.25642/IPK/GBIS/246325
HOR_19742	PGR	spring	2-rowed	COL	Americas			PRJEB53924	SAMEA110189140	3.56555	0.972787	HOR 19742 BRG	HOR 19742	10.25642/IPK/GBIS/246032
HOR_19746	PGR	winter	6-rowed	IND	Asia			PRJEB53924	SAMEA110189066	3.63174	0.979379	HOR 19746 BRG	HOR 19746	10.25642/IPK/GBIS/254537
HOR_1977	PGR	spring	6-rowed	Unknown	Unknown			PRJEB53924	SAMEA110189505	4.94768	0.977626	HOR 1977 BRG	HOR 1977	10.25642/IPK/GBIS/18098
HOR_19860	PGR	winter	6-rowed	TUR	Asia			PRJEB53924	SAMEA110189141	3.36962	0.977911	HOR 19860 BRG	HOR 19860	10.25642/IPK/GBIS/245243
HOR_19869	PGR	winter	6-rowed	TUR	Asia			PRJEB53924	SAMEA110189067	4.2195	0.977268	HOR 19869 BRG	HOR 19869	10.25642/IPK/GBIS/226024
HOR_19886	PGR	winter	6-rowed	TUR	Asia			PRJEB53924	SAMEA110189068	3.25433	0.978953	HOR 19886 BRG	HOR 19886	10.25642/IPK/GBIS/244865
HOR_199	PGR	spring	6-rowed	SUN	Europe			PRJEB53924	SAMEA110189506	3.08217	0.979181	HOR 199 BRG	HOR 199	10.25642/IPK/GBIS/16455
HOR_1990	PGR	spring	6-rowed	AFG	Asia			PRJEB53924	SAMEA6618947	8.58254	0.964849	HOR 1990 BRG	HOR 1990	10.25642/IPK/GBIS/18111
HOR_19938	PGR	spring	2-rowed	TUR	Asia			PRJEB53924	SAMEA110189143	3.82906	0.973848	HOR 19938 BRG	HOR 19938	10.25642/IPK/GBIS/257272
HOR_19952	PGR	spring	2-rowed	SUN	Europe			PRJEB53924	SAMEA6618946	12.651	0.972017	HOR 19952 BRG	HOR 19952	10.25642/IPK/GBIS/226007
HOR_20004	PGR	winter	6-rowed	TUR	Asia			PRJEB53924	SAMEA110189069	6.42554	0.977893	HOR 20004 BRG	HOR 20004	10.25642/IPK/GBIS/235637
HOR_20008	PGR	winter	6-rowed	TUR	Asia			PRJEB53924	SAMEA110189144	2.69188	0.974181	HOR 20008 BRG	HOR 20008	10.25642/IPK/GBIS/253782
HOR_2004	PGR	spring	6-rowed	ITA	Europe			PRJEB53924	SAMEA110189658	3.92884	0.978246	HOR 2004 BRG	HOR 2004	10.25642/IPK/GBIS/78598
HOR_20196	PGR	spring	2-rowed	Unknown	Unknown			PRJEB53924	SAMEA110188986	3.36068	0.975309	HOR 20196 BRG	HOR 20196	10.25642/IPK/GBIS/229310
HOR_20198	PGR	spring	2-rowed	ETH	Africa			PRJEB53924	SAMEA110189080	3.14318	0.971664	HOR 20198 BRG	HOR 20198	10.25642/IPK/GBIS/226465
HOR_20226	PGR	spring	6-rowed	DEU	Europe			PRJEB53924	SAMEA6618945	9.65716	0.974262	HOR 20226 BRG	HOR 20226	10.25642/IPK/GBIS/224540
HOR_20266	PGR	spring	2-rowed	DEU	Europe			PRJEB53924	SAMEA110189071	3.363	0.973889	HOR 20266 BRG	HOR 20266	10.25642/IPK/GBIS/229251
HOR_20269	PGR	spring	2-rowed	BEL	Europe			PRJEB53924	SAMEA6618944	8.93594	0.977206	HOR 20269 BRG	HOR 20269	10.25642/IPK/GBIS/257238
HOR_2028	PGR	spring	2-rowed	Unknown	Unknown			PRJEB53924	SAMEA6618943	8.06843	0.976321	HOR 2028 BRG	HOR 2028	10.25642/IPK/GBIS/18143
HOR_20295	PGR	spring	6-rowed	Unknown	Unknown			PRJEB53924	SAMEA110188987	3.51045	0.973893	HOR 20295 BRG	HOR 20295	10.25642/IPK/GBIS/258280
HOR_20348	PGR	spring	2-rowed	ETH	Africa			PRJEB53924	SAMEA110189153	3.51703	0.97245	HOR 20348 BRG	HOR 20348	10.25642/IPK/GBIS/231319
HOR_20470	PGR	winter	6-rowed	Unknown	Unknown			PRJEB53924	SAMEA110188988	4.13192	0.979396	HOR 20470 BRG	HOR 20470	10.25642/IPK/GBIS/229357
HOR_205	PGR	spring	2-rowed	UKR	Europe			PRJEB53924	SAMEA110189282	3.54508	0.977458	HOR 205 BRG	HOR 205	10.25642/IPK/GBIS/16461
HOR_20537	PGR	winter	2-rowed	Unknown	Unknown			PRJEB53924	SAMEA110188989	2.85933	0.975554	HOR 20537 BRG	HOR 20537	10.25642/IPK/GBIS/253145
HOR_20710	PGR	spring	2-rowed	IRN	Asia			PRJEB53924	SAMEA110189146	2.89639	0.9716	HOR 20710 BRG	HOR 20710	10.25642/IPK/GBIS/261822
HOR_2083	PGR	spring	2-rowed	AUT	Europe			PRJEB53924	SAMEA110189181	6.99927	0.976709	HOR 2083 BRG	HOR 2083	10.25642/IPK/GBIS/18191
HOR_20909	PGR	spring	6-rowed	Unknown	Unknown			PRJEB53924	SAMEA6618942	17.1364	0.977435	HOR 20909 BRG	HOR 20909	10.25642/IPK/GBIS/248329
HOR_20948	PGR	winter	2-rowed	Unknown	Unknown			PRJEB53924	SAMEA110188957	4.15424	0.977997	HOR 20948 BRG	HOR 20948	10.25642/IPK/GBIS/240023
HOR_20968	PGR	winter	6-rowed	DEU	Europe			PRJEB53924	SAMEA110188990	3.49262	0.978812	HOR 20968 BRG	HOR 20968	10.25642/IPK/GBIS/225689
HOR_20971	PGR	winter	6-rowed	SUN	Europe			PRJEB53924	SAMEA110189147	3.00242	0.979653	HOR 20971 BRG	HOR 20971	10.25642/IPK/GBIS/257317
HOR_20974	PGR	winter	6-rowed	BGR	Europe			PRJEB53924	SAMEA110189148	3.34596	0.977834	HOR 20974 BRG	HOR 20974	10.25642/IPK/GBIS/229323
HOR_20985	PGR	winter	2-rowed	Unknown	Unknown			PRJEB53924	SAMEA110188958	2.97949	0.977474	HOR 20985 BRG	HOR 20985	10.25642/IPK/GBIS/244156
HOR_2099	PGR	spring	6-rowed	POL	Europe			PRJEB53924	SAMEA110189355	4.13655	0.976672	HOR 2099 BRG	HOR 2099	10.25642/IPK/GBIS/18205
HOR_2104	PGR	spring	2-rowed	DEU	Europe			PRJEB53924	SAMEA110189182	3.49999	0.976412	HOR 2104 BRG	HOR 2104	10.25642/IPK/GBIS/18210
HOR_21085	PGR	winter	6-rowed	IRN	Asia			PRJEB53924	SAMEA110189074	3.81686	0.976865	HOR 21085 BRG	HOR 21085	10.25642/IPK/GBIS/256731
HOR_21087	PGR	spring	6-rowed	Unknown	Unknown			PRJEB53924	SAMEA110189149	9.2506	0.971455	HOR 21087 BRG	HOR 21087	10.25642/IPK/GBIS/248320
HOR_21250	PGR	spring	6-rowed	IRN	Asia			PRJEB53924	SAMEA110189150	3.27704	0.972954	HOR 21250 BRG	HOR 21250	10.25642/IPK/GBIS/235408
HOR_21258	PGR	winter	6-rowed	IRN	Asia			PRJEB53924	SAMEA6618847	8.97135	0.970233	HOR 21258 BRG	HOR 21258	10.25642/IPK/GBIS/235442
HOR_2131	PGR	spring	2-rowed	DEU	Europe			PRJEB53924	SAMEA110189206	4.91346	0.976516	HOR 2131 BRG	HOR 2131	10.25642/IPK/GBIS/18234
HOR_21344	PGR	spring	6-rowed	IRN	Asia			PRJEB53924	SAMEA110189076	3.54953	0.972771	HOR 21344 BRG	HOR 21344	10.25642/IPK/GBIS/254410
HOR_21357	PGR	spring	6-rowed	IRN	Asia			PRJEB53924	SAMEA110189077	3.12662	0.947186	HOR 21357 BRG	HOR 21357	10.25642/IPK/GBIS/256737
HOR_21428	PGR	spring	6-rowed	IRN	Asia			PRJEB53924	SAMEA6618941	18.6433	0.975239	HOR 21428 BRG	HOR 21428	10.25642/IPK/GBIS/226148
HOR_21436	PGR	spring	2-rowed	IRN	Asia			PRJEB53924	SAMEA110189079	3.90142	0.97417	HOR 21436 BRG	HOR 21436	10.25642/IPK/GBIS/248303
HOR_21439	PGR	spring	6-rowed	IRN	Asia			PRJEB53924	SAMEA110189151	3.76634	0.972694	HOR 21439 BRG	HOR 21439	10.25642/IPK/GBIS/256762
HOR_21517	PGR	spring	6-rowed	AFG	Asia			PRJEB53924	SAMEA110189152	3.24621	0.976007	HOR 21517 BRG	HOR 21517	10.25642/IPK/GBIS/248413
HOR_21548	PGR	winter	6-rowed	SUN	Europe			PRJEB53924	SAMEA6618848	10.5464	0.975144	HOR 21548 BRG	HOR 21548	10.25642/IPK/GBIS/236066
HOR_21599	PGR	winter	2-rowed	SYR	Asia			PRJEB53924	SAMEA6435260	8.82879	0.971895	HOR 21599 BRG	HOR 21599	10.25642/IPK/GBIS/227983
HOR_21609	PGR	spring	6-rowed	Unknown	Unknown			PRJEB53924	SAMEA110189385	4.08601	0.971914	HOR 21609 BRG	HOR 21609	10.25642/IPK/GBIS/232421
HOR_2164	PGR	spring	2-rowed	DEU	Europe			PRJEB53924	SAMEA110189207	4.9142	0.979401	HOR 2164 BRG	HOR 2164	10.25642/IPK/GBIS/18264
HOR_21641	PGR	spring	6-rowed	TCD	Africa			PRJEB53924	SAMEA6618939	8.79523	0.96813	HOR 21641 BRG	HOR 21641	10.25642/IPK/GBIS/252489
HOR_21681	PGR	spring	6-rowed	SWE	Europe			PRJEB53924	SAMEA110189386	4.02777	0.975987	HOR 21681 BRG	HOR 21681	10.25642/IPK/GBIS/255863
HOR_21687	PGR	spring	2-rowed	DEU	Europe			PRJEB53924	SAMEA6618938	19.341	0.97511	HOR 21687 BRG	HOR 21687	10.25642/IPK/GBIS/255879
HOR_219	PGR	spring	2-rowed	SWE	Europe			PRJEB53924	SAMEA110189208	3.4513	0.976538	HOR 219 BRG	HOR 219	10.25642/IPK/GBIS/16475
HOR_22161	PGR	winter	6-rowed	KOR	Asia			PRJEB53924	SAMEA110189721	9.38859	0.975703	HOR 22161 BRG	HOR 22161	10.25642/IPK/GBIS/1736974
HOR_22165	PGR	spring	6-rowed	TUN	Africa			PRJEB53924	SAMEA110189701	3.4081	0.977139	HOR 22165 BRG	HOR 22165	10.25642/IPK/GBIS/1427287
HOR_22190	PGR	spring	2-rowed	DEU	Europe			PRJEB53924	SAMEA110189209	3.93463	0.976632	HOR 22190 BRG	HOR 22190	10.25642/IPK/GBIS/1912726
HOR_2232	PGR	spring	2-rowed	NLD	Europe			PRJEB53924	SAMEA110189183	2.83551	0.977503	HOR 2232 BRG	HOR 2232	10.25642/IPK/GBIS/18325
HOR_2237	PGR	winter	6-rowed	TUR	Asia			PRJEB53924	SAMEA6618849	14.3864	0.973498	HOR 2237 BRG	HOR 2237	10.25642/IPK/GBIS/18329
HOR_2269	PGR	winter	6-rowed	DEU	Europe			PRJEB53924	SAMEA110189387	3.52611	0.977434	HOR 2269 BRG	HOR 2269	10.25642/IPK/GBIS/18356
HOR_2277	PGR	winter	2-rowed	DEU	Europe			PRJEB53924	SAMEA110189210	4.35173	0.979302	HOR 2277 BRG	HOR 2277	10.25642/IPK/GBIS/18364
HOR_2282	PGR	winter	6-rowed	DEU	Europe			PRJEB53924	SAMEA110189388	3.31748	0.97636	HOR 2282 BRG	HOR 2282	10.25642/IPK/GBIS/18369
HOR_2290	PGR	winter	6-rowed	BGR	Europe			PRJEB53924	SAMEA6618850	10.5345	0.975239	HOR 2290 BRG	HOR 2290	10.25642/IPK/GBIS/18376
HOR_2293	PGR	winter	6-rowed	DEU	Europe			PRJEB53924	SAMEA6618851	8.52223	0.974598	HOR 2293 BRG	HOR 2293	10.25642/IPK/GBIS/18378
HOR_2348	PGR	spring	2-rowed	AUT	Europe			PRJEB53924	SAMEA110189289	4.08026	0.978335	HOR 2348 BRG	HOR 2348	10.25642/IPK/GBIS/18413
HOR_2364	PGR	spring	6-rowed	CHN	Asia			PRJEB53924	SAMEA110189433	4.08861	0.980621	HOR 2364 BRG	HOR 2364	10.25642/IPK/GBIS/18429
HOR_2366	PGR	spring	6-rowed	CHN	Asia			PRJEB53924	SAMEA110189389	3.02145	0.976867	HOR 2366 BRG	HOR 2366	10.25642/IPK/GBIS/18431
HOR_2369	PGR	spring	6-rowed	CHN	Asia			PRJEB53924	SAMEA6618932	8.32303	0.973832	HOR 2369 BRG	HOR 2369	10.25642/IPK/GBIS/18434
HOR_2383	PGR	spring	6-rowed	CHN	Asia			PRJEB53924	SAMEA6618931	8.83017	0.974635	HOR 2383 BRG	HOR 2383	10.25642/IPK/GBIS/18448
HOR_239	PGR	spring	6-rowed	USA	Americas			PRJEB53924	SAMEA110189390	3.52908	0.974151	HOR 239 BRG	HOR 239	10.25642/IPK/GBIS/16494
HOR_2403	PGR	spring	6-rowed	CAN	Americas			PRJEB53924	SAMEA6618930	12.9437	0.970366	HOR 2403 BRG	HOR 2403	10.25642/IPK/GBIS/18464
HOR_2431	PGR	spring	2-rowed	TUR	Asia			PRJEB53924	SAMEA110189276	3.40506	0.977489	HOR 2431 BRG	HOR 2431	10.25642/IPK/GBIS/18479
HOR_2469	PGR	winter	6-rowed	USA	Americas			PRJEB53924	SAMEA110189391	3.39894	0.979138	HOR 2469 BRG	HOR 2469	10.25642/IPK/GBIS/92091
HOR_2480	PGR	spring	2-rowed	FRA	Europe			PRJEB53924	SAMEA110189211	4.49433	0.976134	HOR 2480 BRG	HOR 2480	10.25642/IPK/GBIS/18517
HOR_2494	PGR	spring	2-rowed	NOR	Europe			PRJEB53924	SAMEA110189184	4.18744	0.980677	HOR 2494 BRG	HOR 2494	10.25642/IPK/GBIS/18530
HOR_2504	PGR	spring	2-rowed	FRA	Europe			PRJEB53924	SAMEA110189185	3.78745	0.975636	HOR 2504 BRG	HOR 2504	10.25642/IPK/GBIS/18540
HOR_2517	PGR	spring	6-rowed	CAN	Americas			PRJEB53924	SAMEA110189392	2.85296	0.97781	HOR 2517 BRG	HOR 2517	10.25642/IPK/GBIS/18551
HOR_2520	PGR	spring	6-rowed	GTM	Americas			PRJEB53924	SAMEA110189553	3.47136	0.975824	HOR 2520 BRG	HOR 2520	10.25642/IPK/GBIS/18553
HOR_2528	PGR	spring	2-rowed	JPN	Asia			PRJEB53924	SAMEA110189186	5.42288	0.977858	HOR 2528 BRG	HOR 2528	10.25642/IPK/GBIS/18560
HOR_2529	PGR	spring	2-rowed	JPN	Asia			PRJEB53924	SAMEA110189187	4.37876	0.976536	HOR 2529 BRG	HOR 2529	10.25642/IPK/GBIS/18561
HOR_2530	PGR	spring	2-rowed	DEU	Europe			PRJEB53924	SAMEA110189212	4.85762	0.978725	HOR 2530 BRG	HOR 2530	10.25642/IPK/GBIS/18562
HOR_2598	PGR	spring	6-rowed	USA	Americas			PRJEB53924	SAMEA6618929	8.45964	0.971507	HOR 2598 BRG	HOR 2598	10.25642/IPK/GBIS/18629
HOR_2637	PGR	spring	2-rowed	FRA	Europe			PRJEB53924	SAMEA6618928	6.73054	0.967032	HOR 2637 BRG	HOR 2637	10.25642/IPK/GBIS/18667
HOR_264	PGR	spring	6-rowed	USA	Americas			PRJEB53924	SAMEA110189394	4.11818	0.975606	HOR 264 BRG	HOR 264	10.25642/IPK/GBIS/16515
HOR_2674	PGR	spring	2-rowed	GRC	Europe			PRJEB53924	SAMEA110189279	3.24397	0.978275	HOR 2674 BRG	HOR 2674	10.25642/IPK/GBIS/18703
HOR_2747	PGR	spring	6-rowed	USA	Americas			PRJEB53924	SAMEA110189396	3.70115	0.977574	HOR 2747 BRG	HOR 2747	10.25642/IPK/GBIS/18775
HOR_2748	PGR	winter	6-rowed	USA	Americas			PRJEB53924	SAMEA110189357	3.13453	0.976032	HOR 2748 BRG	HOR 2748	10.25642/IPK/GBIS/18776
HOR_2749	PGR	spring	6-rowed	USA	Americas			PRJEB53924	SAMEA6618926	7.45901	0.971517	HOR 2749 BRG	HOR 2749	10.25642/IPK/GBIS/18777
HOR_2752	PGR	spring	6-rowed	USA	Americas			PRJEB53924	SAMEA110189397	3.85683	0.977997	HOR 2752 BRG	HOR 2752	10.25642/IPK/GBIS/18780
HOR_2755	PGR	winter	6-rowed	USA	Americas			PRJEB53924	SAMEA110189398	4.1319	0.977307	HOR 2755 BRG	HOR 2755	10.25642/IPK/GBIS/18783
HOR_2757	PGR	spring	6-rowed	USA	Americas			PRJEB53924	SAMEA110189358	4.0369	0.977048	HOR 2757 BRG	HOR 2757	10.25642/IPK/GBIS/18785
HOR_2761	PGR	winter	6-rowed	USA	Americas			PRJEB53924	SAMEA110189359	3.51206	0.976277	HOR 2761 BRG	HOR 2761	10.25642/IPK/GBIS/18789
HOR_2764	PGR	spring	6-rowed	USA	Americas			PRJEB53924	SAMEA110189360	4.90092	0.978618	HOR 2764 BRG	HOR 2764	10.25642/IPK/GBIS/18792
HOR_2805	PGR	spring	6-rowed	IRN	Asia			PRJEB53924	SAMEA110189608	5.35617	0.977736	HOR 2805 BRG	HOR 2805	10.25642/IPK/GBIS/18832
HOR_282	PGR	spring	6-rowed	USA	Americas			PRJEB53924	SAMEA110189434	7.87016	0.972409	HOR 282 BRG	HOR 282	10.25642/IPK/GBIS/16531
HOR_29	PGR	winter	6-rowed	USA	Americas			PRJEB53924	SAMEA110189400	4.22561	0.976293	HOR 29 BRG	HOR 29	10.25642/IPK/GBIS/16296
HOR_2922	PGR	winter	6-rowed	FRA	Europe			PRJEB53924	SAMEA110189401	3.34841	0.978045	HOR 2922 BRG	HOR 2922	10.25642/IPK/GBIS/18946
HOR_2924	PGR	spring	2-rowed	FRA	Europe			PRJEB53924	SAMEA110189213	2.79461	0.977057	HOR 2924 BRG	HOR 2924	10.25642/IPK/GBIS/18948
HOR_2957	PGR	spring	2-rowed	Unknown	Unknown			PRJEB53924	SAMEA6618924	17.0686	0.973521	HOR 2957 BRG	HOR 2957	10.25642/IPK/GBIS/18980
HOR_2970	PGR	spring	6-rowed	DEU	Europe			PRJEB53924	SAMEA6618923	15.3443	0.967937	HOR 2970 BRG	HOR 2970	10.25642/IPK/GBIS/18992
HOR_3064	PGR	winter	6-rowed	DEU	Europe			PRJEB53924	SAMEA110189362	2.95331	0.977566	HOR 3064 BRG	HOR 3064	10.25642/IPK/GBIS/19080
HOR_3081	PGR	winter	6-rowed	POL	Europe			PRJEB53924	SAMEA6435261	17.8191	0.976971	HOR 3081 BRG	HOR 3081	10.25642/IPK/GBIS/19096
HOR_3093	PGR	winter	6-rowed	USA	Americas			PRJEB53924	SAMEA6618852	8.06967	0.97402	HOR 3093 BRG	HOR 3093	10.25642/IPK/GBIS/19107
HOR_3106	PGR	winter	6-rowed	USA	Americas			PRJEB53924	SAMEA110189363	3.954	0.979615	HOR 3106 BRG	HOR 3106	10.25642/IPK/GBIS/19120
HOR_3116	PGR	winter	6-rowed	USA	Americas			PRJEB53924	SAMEA110189364	2.69971	0.974572	HOR 3116 BRG	HOR 3116	10.25642/IPK/GBIS/19130
HOR_3125	PGR	winter	2-rowed	USA	Americas			PRJEB53924	SAMEA6618853	11.2514	0.97513	HOR 3125 BRG	HOR 3125	10.25642/IPK/GBIS/19139
HOR_3136	PGR	winter	6-rowed	USA	Americas			PRJEB53924	SAMEA110189365	4.4917	0.978606	HOR 3136 BRG	HOR 3136	10.25642/IPK/GBIS/19150
HOR_3137	PGR	winter	6-rowed	USA	Americas			PRJEB53924	SAMEA110189366	3.86394	0.978671	HOR 3137 BRG	HOR 3137	10.25642/IPK/GBIS/19151
HOR_3146	PGR	winter	6-rowed	USA	Americas			PRJEB53924	SAMEA110189367	3.64931	0.97742	HOR 3146 BRG	HOR 3146	10.25642/IPK/GBIS/19159
HOR_3153	PGR	winter	6-rowed	USA	Americas			PRJEB53924	SAMEA6618854	6.9725	0.971593	HOR 3153 BRG	HOR 3153	10.25642/IPK/GBIS/19166
HOR_3155	PGR	winter	6-rowed	USA	Americas			PRJEB53924	SAMEA6618921	9.51467	0.974375	HOR 3155 BRG	HOR 3155	10.25642/IPK/GBIS/19168
HOR_3157	PGR	winter	6-rowed	USA	Americas			PRJEB53924	SAMEA110189368	2.80982	0.97438	HOR 3157 BRG	HOR 3157	10.25642/IPK/GBIS/19170
HOR_3164	PGR	spring	2-rowed	CAN	Americas			PRJEB53924	SAMEA110189188	5.38846	0.976619	HOR 3164 BRG	HOR 3164	10.25642/IPK/GBIS/19176
HOR_3179	PGR	winter	6-rowed	FRA	Europe			PRJEB53924	SAMEA110189402	3.90836	0.977642	HOR 3179 BRG	HOR 3179	10.25642/IPK/GBIS/19189
HOR_3187	PGR	winter	6-rowed	CSK	Europe			PRJEB53924	SAMEA6618855	12.6341	0.972016	HOR 3187 BRG	HOR 3187	10.25642/IPK/GBIS/19196
HOR_3233	PGR	winter	2-rowed	RUS	Europe			PRJEB53924	SAMEA6618856	7.06265	0.973653	HOR 3233 BRG	HOR 3233	10.25642/IPK/GBIS/19238
HOR_3272	PGR	spring	6-rowed	IND	Asia			PRJEB53924	SAMEA110189403	9.32972	0.977257	HOR 3272 BRG	HOR 3272	10.25642/IPK/GBIS/19273
HOR_33	PGR	winter	6-rowed	FRA	Europe			PRJEB53924	SAMEA110189404	5.20374	0.977004	HOR 33 BRG	HOR 33	10.25642/IPK/GBIS/16300
HOR_3311	PGR	winter	2-rowed	UKR	Europe			PRJEB53924	SAMEA110189214	4.45544	0.979358	HOR 3311 BRG	HOR 3311	10.25642/IPK/GBIS/19312
HOR_3327	PGR	winter	6-rowed	UKR	Europe			PRJEB53924	SAMEA110189581	12.5499	0.978331	HOR 3327 BRG	HOR 3327	10.25642/IPK/GBIS/19328
HOR_3359	PGR	winter	6-rowed	UKR	Europe			PRJEB53924	SAMEA6618857	11.1223	0.97517	HOR 3359 BRG	HOR 3359	10.25642/IPK/GBIS/19360
HOR_3369	PGR	winter	6-rowed	RUS	Europe			PRJEB53924	SAMEA6618858	15.8205	0.973236	HOR 3369 BRG	HOR 3369	10.25642/IPK/GBIS/19370
HOR_3460	PGR	winter	6-rowed	RUS	Europe			PRJEB53924	SAMEA6618859	10.8769	0.968856	HOR 3460 BRG	HOR 3460	10.25642/IPK/GBIS/19461
HOR_3482	PGR	winter	6-rowed	YUG	Europe			PRJEB53924	SAMEA110189510	2.99138	0.978009	HOR 3482 BRG	HOR 3482	10.25642/IPK/GBIS/19483
HOR_3492	PGR	winter	6-rowed	SUN	Europe			PRJEB53924	SAMEA110189405	5.5527	0.979223	HOR 3492 BRG	HOR 3492	10.25642/IPK/GBIS/19493
HOR_3620	PGR	spring	2-rowed	CSK	Europe			PRJEB53924	SAMEA110189215	8.95826	0.978666	HOR 3620 BRG	HOR 3620	10.25642/IPK/GBIS/19615
HOR_3728	PGR	spring	6-rowed	USA	Americas			PRJEB53924	SAMEA6618918	8.75783	0.972298	HOR 3728 BRG	HOR 3728	10.25642/IPK/GBIS/19719
HOR_3740	PGR	spring	2-rowed	DEU	Europe			PRJEB53924	SAMEA110189216	7.22552	0.977656	HOR 3740 BRG	HOR 3740	10.25642/IPK/GBIS/19730
HOR_3879	PGR	spring	2-rowed	DEU	Europe			PRJEB53924	SAMEA110189189	2.83599	0.976533	HOR 3879 BRG	HOR 3879	10.25642/IPK/GBIS/19860
HOR_3909	PGR	spring	2-rowed	Unknown	Unknown			PRJEB53924	SAMEA110189316	8.57514	0.97118	HOR 3909 BRG	HOR 3909	10.25642/IPK/GBIS/19888
HOR_3912	PGR	spring	2-rowed	SUN	Europe			PRJEB53924	SAMEA110189226	7.80121	0.97152	HOR 3912 BRG	HOR 3912	10.25642/IPK/GBIS/19891
HOR_3926	PGR	spring	6-rowed	USA	Americas			PRJEB53924	SAMEA6618915	10.788	0.969497	HOR 3926 BRG	HOR 3926	10.25642/IPK/GBIS/19905
HOR_3950	PGR	spring	2-rowed	AUT	Europe			PRJEB53924	SAMEA110189280	3.81921	0.978376	HOR 3950 BRG	HOR 3950	10.25642/IPK/GBIS/19928
HOR_3952	PGR	spring	2-rowed	AUT	Europe			PRJEB53924	SAMEA110189281	4.30087	0.975843	HOR 3952 BRG	HOR 3952	10.25642/IPK/GBIS/19930
HOR_4018	PGR	spring	6-rowed	USA	Americas			PRJEB53924	SAMEA110189369	5.47531	0.978688	HOR 4018 BRG	HOR 4018	10.25642/IPK/GBIS/19994
HOR_4030	PGR	spring	2-rowed	USA	Americas			PRJEB53924	SAMEA6618914	8.204	0.967663	HOR 4030 BRG	HOR 4030	10.25642/IPK/GBIS/20004
HOR_4034	PGR	spring	6-rowed	IND	Asia			PRJEB53924	SAMEA6618913	10.7349	0.973257	HOR 4034 BRG	HOR 4034	10.25642/IPK/GBIS/20007
HOR_405	PGR	spring	6-rowed	TUR	Asia			PRJEB53924	SAMEA110189641	3.15937	0.976851	HOR 405 BRG	HOR 405	10.25642/IPK/GBIS/16634
HOR_4065	PGR	spring	6-rowed	USA	Americas			PRJEB53924	SAMEA110189409	4.98485	0.978233	HOR 4065 BRG	HOR 4065	10.25642/IPK/GBIS/20038
HOR_4091	PGR	spring	6-rowed	MNG	Asia			PRJEB53924	SAMEA110189511	3.03588	0.975827	HOR 4091 BRG	HOR 4091	10.25642/IPK/GBIS/20064
HOR_4104	PGR	winter	6-rowed	SUN	Europe			PRJEB53924	SAMEA110189410	3.60687	0.976949	HOR 4104 BRG	HOR 4104	10.25642/IPK/GBIS/20076
HOR_4114	PGR	spring	6-rowed	USA	Americas			PRJEB53924	SAMEA110189411	3.81336	0.974894	HOR 4114 BRG	HOR 4114	10.25642/IPK/GBIS/20086
HOR_4131	PGR	winter	6-rowed	TUR	Asia			PRJEB53924	SAMEA110189512	3.97182	0.977882	HOR 4131 BRG	HOR 4131	10.25642/IPK/GBIS/20102
HOR_4136	PGR	winter	6-rowed	TUR	Asia			PRJEB53924	SAMEA6618860	9.02294	0.973083	HOR 4136 BRG	HOR 4136	10.25642/IPK/GBIS/20107
HOR_4138	PGR	winter	6-rowed	TUR	Asia			PRJEB53924	SAMEA6618861	8.80593	0.969119	HOR 4138 BRG	HOR 4138	10.25642/IPK/GBIS/20109
HOR_4146	PGR	spring	6-rowed	DZA	Africa			PRJEB53924	SAMEA110189513	3.61494	0.975197	HOR 4146 BRG	HOR 4146	10.25642/IPK/GBIS/20117
HOR_4201	PGR	winter	2-rowed	JPN	Asia			PRJEB53924	SAMEA6618862	10.4316	0.975208	HOR 4201 BRG	HOR 4201	10.25642/IPK/GBIS/20172
HOR_4226	PGR	winter	6-rowed	TUR	Asia			PRJEB53924	SAMEA110189514	3.02844	0.976216	HOR 4226 BRG	HOR 4226	10.25642/IPK/GBIS/20196
HOR_4240	PGR	winter	6-rowed	JPN	Asia			PRJEB53924	SAMEA110189458	3.25942	0.977703	HOR 4240 BRG	HOR 4240	10.25642/IPK/GBIS/20210
HOR_4264	PGR	spring	6-rowed	IRN	Asia			PRJEB53924	SAMEA6618911	8.77932	0.970351	HOR 4264 BRG	HOR 4264	10.25642/IPK/GBIS/20232
HOR_4273	PGR	winter	6-rowed	USA	Americas			PRJEB53924	SAMEA6618863	10.2527	0.975632	HOR 4273 BRG	HOR 4273	10.25642/IPK/GBIS/20240
HOR_4308	PGR	winter	2-rowed	TUR	Asia			PRJEB53924	SAMEA110189277	3.56822	0.97681	HOR 4308 BRG	HOR 4308	10.25642/IPK/GBIS/20275
HOR_4333	PGR	winter	6-rowed	TUR	Asia			PRJEB53924	SAMEA110189555	3.97477	0.977031	HOR 4333 BRG	HOR 4333	10.25642/IPK/GBIS/20300
HOR_4348	PGR	winter	6-rowed	TUR	Asia			PRJEB53924	SAMEA110189614	3.81249	0.978479	HOR 4348 BRG	HOR 4348	10.25642/IPK/GBIS/20315
HOR_4390	PGR	winter	6-rowed	UKR	Europe			PRJEB53924	SAMEA110189412	1.66409	0.974438	HOR 4390 BRG	HOR 4390	10.25642/IPK/GBIS/20356
HOR_4402	PGR	winter	6-rowed	GRC	Europe			PRJEB53924	SAMEA110189483	3.75998	0.979867	HOR 4402 BRG	HOR 4402	10.25642/IPK/GBIS/20367
HOR_4403	PGR	winter	6-rowed	GRC	Europe			PRJEB53924	SAMEA6618864	10.6044	0.970863	HOR 4403 BRG	HOR 4403	10.25642/IPK/GBIS/20368
HOR_4404	PGR	winter	6-rowed	GRC	Europe			PRJEB53924	SAMEA110189590	3.16209	0.980075	HOR 4404 BRG	HOR 4404	10.25642/IPK/GBIS/20369
HOR_4420	PGR	spring	6-rowed	MNG	Asia			PRJEB53924	SAMEA110189661	3.62578	0.974184	HOR 4420 BRG	HOR 4420	10.25642/IPK/GBIS/20385
HOR_4421	PGR	spring	6-rowed	MNG	Asia			PRJEB53924	SAMEA110189663	4.21455	0.97526	HOR 4421 BRG	HOR 4421	10.25642/IPK/GBIS/20386
HOR_4430	PGR	winter	2-rowed	HUN	Europe			PRJEB53924	SAMEA110189190	2.9326	0.97888	HOR 4430 BRG	HOR 4430	10.25642/IPK/GBIS/20395
HOR_4447	PGR	spring	6-rowed	USA	Americas			PRJEB53924	SAMEA110189371	5.2842	0.9782	HOR 4447 BRG	HOR 4447	10.25642/IPK/GBIS/20412
HOR_4459	PGR	spring	2-rowed	TUR	Asia			PRJEB53924	SAMEA110189244	2.94085	0.976622	HOR 4459 BRG	HOR 4459	10.25642/IPK/GBIS/20424
HOR_448	PGR	spring	6-rowed	TUR	Asia			PRJEB53924	SAMEA110189642	2.82301	0.97838	HOR 448 BRG	HOR 448	10.25642/IPK/GBIS/16676
HOR_4502	PGR	spring	6-rowed	CAN	Americas			PRJEB53924	SAMEA110189414	4.00843	0.977179	HOR 4502 BRG	HOR 4502	10.25642/IPK/GBIS/20466
HOR_4548	PGR	winter	6-rowed	USA	Americas			PRJEB53924	SAMEA110189415	0.665917	0.971784	HOR 4548 BRG	HOR 4548	10.25642/IPK/GBIS/20510
HOR_4568	PGR	spring	2-rowed	BEL	Europe			PRJEB53924	SAMEA110189217	3.62957	0.979142	HOR 4568 BRG	HOR 4568	10.25642/IPK/GBIS/20530
HOR_4586	PGR	spring	2-rowed	MNG	Asia			PRJEB53924	SAMEA110189307	9.60833	0.978973	HOR 4586 BRG	HOR 4586	10.25642/IPK/GBIS/20548
HOR_4588	PGR	spring	6-rowed	MNG	Asia			PRJEB53924	SAMEA110189664	4.83292	0.977672	HOR 4588 BRG	HOR 4588	10.25642/IPK/GBIS/20550
HOR_4606	PGR	winter	6-rowed	SUN	Europe			PRJEB53924	SAMEA6618865	8.40114	0.97228	HOR 4606 BRG	HOR 4606	10.25642/IPK/GBIS/20568
HOR_4653	PGR	spring	2-rowed	GBR	Europe			PRJEB53924	SAMEA6618910	10.3376	0.974091	HOR 4653 BRG	HOR 4653	10.25642/IPK/GBIS/20604
HOR_4689	PGR	winter	6-rowed	HUN	Europe			PRJEB53924	SAMEA110189372	0.533846	0.975099	HOR 4689 BRG	HOR 4689	10.25642/IPK/GBIS/20640
HOR_4693	PGR	winter	6-rowed	USA	Americas			PRJEB53924	SAMEA110189416	0.741888	0.974016	HOR 4693 BRG	HOR 4693	10.25642/IPK/GBIS/20644
HOR_4696	PGR	winter	6-rowed	USA	Americas			PRJEB53924	SAMEA110189417	4.6214	0.971207	HOR 4696 BRG	HOR 4696	10.25642/IPK/GBIS/20647
HOR_4718	PGR	spring	2-rowed	SWE	Europe			PRJEB53924	SAMEA110189218	3.29207	0.978578	HOR 4718 BRG	HOR 4718	10.25642/IPK/GBIS/20651
HOR_473	PGR	spring	6-rowed	TUR	Asia			PRJEB53924	SAMEA6618909	7.66201	0.973613	HOR 473 BRG	HOR 473	10.25642/IPK/GBIS/16700
HOR_4779	PGR	spring	2-rowed	BGR	Europe			PRJEB53924	SAMEA110189193	4.81428	0.972759	HOR 4779 BRG	HOR 4779	10.25642/IPK/GBIS/20712
HOR_4815	PGR	spring	6-rowed	DNK	Europe			PRJEB53924	SAMEA110189515	3.8043	0.975578	HOR 4815 BRG	HOR 4815	10.25642/IPK/GBIS/20748
HOR_4827	PGR	spring	2-rowed	USA	Americas			PRJEB53924	SAMEA110189264	4.90598	0.979616	HOR 4827 BRG	HOR 4827	10.25642/IPK/GBIS/20760
HOR_4829	PGR	spring	6-rowed	USA	Americas			PRJEB53924	SAMEA6618908	8.70064	0.974033	HOR 4829 BRG	HOR 4829	10.25642/IPK/GBIS/20762
HOR_4924	PGR	winter	6-rowed	DEU	Europe			PRJEB53924	SAMEA110189373	0.549412	0.977514	HOR 4924 BRG	HOR 4924	10.25642/IPK/GBIS/90864
HOR_495	PGR	spring	6-rowed	TUR	Asia			PRJEB53924	SAMEA6618905	17.9777	0.97359	HOR 495 BRG	HOR 495	10.25642/IPK/GBIS/16722
HOR_51	PGR	spring	6-rowed	BGR	Europe			PRJEB53924	SAMEA110189603	5.22269	0.973427	HOR 51 BRG	HOR 51	10.25642/IPK/GBIS/16318
HOR_5185	PGR	spring	6-rowed	ETH	Africa			PRJEB53924	SAMEA110189459	3.1598	0.976588	HOR 5185 BRG	HOR 5185	10.25642/IPK/GBIS/21095
HOR_5220	PGR	spring	6-rowed	ETH	Africa			PRJEB53924	SAMEA110189460	3.51208	0.978368	HOR 5220 BRG	HOR 5220	10.25642/IPK/GBIS/21130
HOR_5241	PGR	spring	6-rowed	ETH	Africa			PRJEB53924	SAMEA110189516	5.25038	0.979588	HOR 5241 BRG	HOR 5241	10.25642/IPK/GBIS/21151
HOR_526	PGR	spring	2-rowed	TUR	Asia			PRJEB53924	SAMEA110189297	3.71599	0.974401	HOR 526 BRG	HOR 526	10.25642/IPK/GBIS/16752
HOR_534	PGR	spring	6-rowed	TUR	Asia			PRJEB53924	SAMEA110189517	3.88606	0.977719	HOR 534 BRG	HOR 534	10.25642/IPK/GBIS/16760
HOR_5349	PGR	spring	6-rowed	ETH	Africa			PRJEB53924	SAMEA110189461	3.94221	0.978746	HOR 5349 BRG	HOR 5349	10.25642/IPK/GBIS/21259
HOR_5373	PGR	spring	2-rowed	ETH	Africa			PRJEB53924	SAMEA6618903	22.5836	0.974115	HOR 5373 BRG	HOR 5373	10.25642/IPK/GBIS/21283
HOR_5486	PGR	spring	2-rowed	ETH	Africa			PRJEB53924	SAMEA6618902	6.91084	0.973028	HOR 5486 BRG	HOR 5486	10.25642/IPK/GBIS/21396
HOR_567	PGR	spring	6-rowed	TUR	Asia			PRJEB53924	SAMEA110189652	3.05084	0.968631	HOR 567 BRG	HOR 567	10.25642/IPK/GBIS/16793
HOR_5676	PGR	spring	6-rowed	ETH	Africa			PRJEB53924	SAMEA110189462	4.16768	0.978692	HOR 5676 BRG	HOR 5676	10.25642/IPK/GBIS/21586
HOR_5823	PGR	spring	2-rowed	ETH	Africa			PRJEB53924	SAMEA110189246	2.8374	0.979728	HOR 5823 BRG	HOR 5823	10.25642/IPK/GBIS/21733
HOR_5864	PGR	spring	6-rowed	ETH	Africa			PRJEB53924	SAMEA110189464	3.7507	0.979142	HOR 5864 BRG	HOR 5864	10.25642/IPK/GBIS/21774
HOR_5876	PGR	spring	6-rowed	ETH	Africa			PRJEB53924	SAMEA6618901	7.24396	0.970578	HOR 5876 BRG	HOR 5876	10.25642/IPK/GBIS/21786
HOR_5955	PGR	spring	6-rowed	ETH	Africa			PRJEB53924	SAMEA110189518	4.79056	0.979322	HOR 5955 BRG	HOR 5955	10.25642/IPK/GBIS/21865
HOR_610	PGR	spring	2-rowed	TUR	Asia			PRJEB53924	SAMEA6618900	14.9257	0.973053	HOR 610 BRG	HOR 610	10.25642/IPK/GBIS/16836
HOR_611	PGR	spring	2-rowed	TUR	Asia			PRJEB53924	SAMEA110189304	4.03322	0.976583	HOR 611 BRG	HOR 611	10.25642/IPK/GBIS/16837
HOR_612	PGR	spring	2-rowed	TUR	Asia			PRJEB53924	SAMEA110189296	4.8443	0.976228	HOR 612 BRG	HOR 612	10.25642/IPK/GBIS/16838
HOR_6204	PGR	spring	2-rowed	ETH	Africa			PRJEB53924	SAMEA110189247	4.58442	0.980992	HOR 6204 BRG	HOR 6204	10.25642/IPK/GBIS/22114
HOR_6220	PGR	spring	2-rowed	ETH	Africa			PRJEB53924	SAMEA6618899	13.5354	0.973815	HOR 6220 BRG	HOR 6220	10.25642/IPK/GBIS/22130
HOR_648	PGR	spring	2-rowed	TUR	Asia			PRJEB53924	SAMEA110189302	5.05116	0.972572	HOR 648 BRG	HOR 648	10.25642/IPK/GBIS/16873
HOR_649	PGR	spring	2-rowed	TUR	Asia			PRJEB53924	SAMEA110189303	3.18537	0.97541	HOR 649 BRG	HOR 649	10.25642/IPK/GBIS/16874
HOR_661	PGR	spring	2-rowed	TUR	Asia			PRJEB53924	SAMEA110189274	4.32167	0.974221	HOR 661 BRG	HOR 661	10.25642/IPK/GBIS/16886
HOR_6660	PGR	spring	2-rowed	ETH	Africa			PRJEB53924	SAMEA110189713	4.43291	0.978756	HOR 6660 BRG	HOR 6660	10.25642/IPK/GBIS/22569
HOR_6708	PGR	spring	2-rowed	ETH	Africa			PRJEB53924	SAMEA110189265	5.83394	0.978126	HOR 6708 BRG	HOR 6708	10.25642/IPK/GBIS/22617
HOR_6791	PGR	spring	2-rowed	ETH	Africa			PRJEB53924	SAMEA110189266	3.99355	0.977359	HOR 6791 BRG	HOR 6791	10.25642/IPK/GBIS/22699
HOR_68	PGR	spring	2-rowed	DEU	Europe			PRJEB53924	SAMEA110189219	2.79567	0.974043	HOR 68 BRG	HOR 68	10.25642/IPK/GBIS/16334
HOR_6854	PGR	spring	2-rowed	ETH	Africa			PRJEB53924	SAMEA110189248	3.46466	0.975939	HOR 6854 BRG	HOR 6854	10.25642/IPK/GBIS/22761
HOR_6876	PGR	spring	6-rowed	ETH	Africa			PRJEB53924	SAMEA110189465	4.06585	0.976555	HOR 6876 BRG	HOR 6876	10.25642/IPK/GBIS/22783
HOR_6892	PGR	spring	2-rowed	ETH	Africa			PRJEB53924	SAMEA6618898	7.70366	0.965125	HOR 6892 BRG	HOR 6892	10.25642/IPK/GBIS/22799
HOR_6908	PGR	spring	6-rowed	ETH	Africa			PRJEB53924	SAMEA110189519	14.9067	0.977883	HOR 6908 BRG	HOR 6908	10.25642/IPK/GBIS/22815
HOR_6934	PGR	winter	6-rowed	USA	Americas			PRJEB53924	SAMEA6618866	7.81986	0.973485	HOR 6934 BRG	HOR 6934	10.25642/IPK/GBIS/26021
HOR_6936	PGR	spring	2-rowed	DEU	Europe			PRJEB53924	SAMEA6618897	8.22635	0.971826	HOR 6936 BRG	HOR 6936	10.25642/IPK/GBIS/26023
HOR_6939	PGR	spring	6-rowed	ARG	Europe			PRJEB53924	SAMEA110189418	3.1885	0.963569	HOR 6939 BRG	HOR 6939	10.25642/IPK/GBIS/26025
HOR_6954	PGR	spring	6-rowed	GRC	Europe			PRJEB53924	SAMEA110189591	9.28948	0.977062	HOR 6954 BRG	HOR 6954	10.25642/IPK/GBIS/26040
HOR_6970	PGR	spring	2-rowed	SWE	Europe			PRJEB53924	SAMEA110189220	2.95809	0.97866	HOR 6970 BRG	HOR 6970	10.25642/IPK/GBIS/26056
HOR_6999	PGR	spring	6-rowed	NPL	Asia			PRJEB53924	SAMEA110189561	3.74353	0.9804	HOR 6999 BRG	HOR 6999	10.25642/IPK/GBIS/26078
HOR_703	PGR	spring	6-rowed	GRC	Europe			PRJEB53924	SAMEA110189594	10.7632	0.976541	HOR 703 BRG	HOR 703	10.25642/IPK/GBIS/16928
HOR_7040	PGR	spring	6-rowed	NPL	Asia			PRJEB53924	SAMEA110189725	3.26561	0.977131	HOR 7040 BRG	HOR 7040	10.25642/IPK/GBIS/22873
HOR_7056	PGR	spring	6-rowed	NPL	Asia			PRJEB53924	SAMEA6618894	7.28248	0.972181	HOR 7056 BRG	HOR 7056	10.25642/IPK/GBIS/22889
HOR_706	PGR	spring	6-rowed	GRC	Europe			PRJEB53924	SAMEA110189595	3.78583	0.975468	HOR 706 BRG	HOR 706	10.25642/IPK/GBIS/16931
HOR_7067	PGR	spring	6-rowed	NPL	Asia			PRJEB53924	SAMEA110189628	2.92899	0.980659	HOR 7067 BRG	HOR 7067	10.25642/IPK/GBIS/22900
HOR_7112	PGR	spring	2-rowed	NPL	Asia			PRJEB53924	SAMEA110189711	5.17159	0.974961	HOR 7112 BRG	HOR 7112	10.25642/IPK/GBIS/22945
HOR_7116	PGR	spring	6-rowed	NPL	Asia			PRJEB53924	SAMEA110189564	3.40293	0.97726	HOR 7116 BRG	HOR 7116	10.25642/IPK/GBIS/22949
HOR_7124	PGR	spring	6-rowed	NPL	Asia			PRJEB53924	SAMEA6618893	7.20658	0.967676	HOR 7124 BRG	HOR 7124	10.25642/IPK/GBIS/22957
HOR_7125	PGR	spring	6-rowed	NPL	Asia			PRJEB53924	SAMEA110189565	3.94533	0.976525	HOR 7125 BRG	HOR 7125	10.25642/IPK/GBIS/22958
HOR_7129	PGR	spring	6-rowed	NPL	Asia			PRJEB53924	SAMEA6618892	9.19108	0.966964	HOR 7129 BRG	HOR 7129	10.25642/IPK/GBIS/22962
HOR_714	PGR	spring	6-rowed	GRC	Europe			PRJEB53924	SAMEA110189584	3.64599	0.977361	HOR 714 BRG	HOR 714	10.25642/IPK/GBIS/16939
HOR_7142	PGR	spring	6-rowed	NPL	Asia			PRJEB53924	SAMEA110189482	4.67258	0.977799	HOR 7142 BRG	HOR 7142	10.25642/IPK/GBIS/22975
HOR_7164	PGR	spring	6-rowed	NPL	Asia			PRJEB53924	SAMEA110189626	3.90111	0.975292	HOR 7164 BRG	HOR 7164	10.25642/IPK/GBIS/22997
HOR_7171	PGR	spring	6-rowed	NPL	Asia			PRJEB53924	SAMEA110189489	4.05637	0.977493	HOR 7171 BRG	HOR 7171	10.25642/IPK/GBIS/23004
HOR_719	PGR	spring	6-rowed	GRC	Europe			PRJEB53924	SAMEA110189592	5.18743	0.976223	HOR 719 BRG	HOR 719	10.25642/IPK/GBIS/16944
HOR_7230	PGR	spring	6-rowed	IND	Asia			PRJEB53924	SAMEA110189602	3.02063	0.976415	HOR 7230 BRG	HOR 7230	10.25642/IPK/GBIS/23062
HOR_7251	PGR	spring	6-rowed	IND	Asia			PRJEB53924	SAMEA6618889	10.6146	0.973546	HOR 7251 BRG	HOR 7251	10.25642/IPK/GBIS/23076
HOR_7252	PGR	winter	6-rowed	AFG	Asia			PRJEB53924	SAMEA110189666	4.24205	0.975946	HOR 7252 BRG	HOR 7252	10.25642/IPK/GBIS/23077
HOR_7253	PGR	winter	6-rowed	AFG	Asia			PRJEB53924	SAMEA110189667	1.29082	0.970622	HOR 7253 BRG	HOR 7253	10.25642/IPK/GBIS/23078
HOR_7255	PGR	winter	6-rowed	AFG	Asia			PRJEB53924	SAMEA110189668	0.957554	0.978925	HOR 7255 BRG	HOR 7255	10.25642/IPK/GBIS/23080
HOR_7264	PGR	winter	6-rowed	DEU	Europe			PRJEB53924	SAMEA110189374	3.23689	0.979949	HOR 7264 BRG	HOR 7264	10.25642/IPK/GBIS/23089
HOR_727	PGR	spring	6-rowed	GRC	Europe			PRJEB53924	SAMEA110189585	4.54886	0.975811	HOR 727 BRG	HOR 727	10.25642/IPK/GBIS/16952
HOR_7282	PGR	spring	6-rowed	NPL	Asia			PRJEB53924	SAMEA110189712	4.11014	0.977489	HOR 7282 BRG	HOR 7282	10.25642/IPK/GBIS/23107
HOR_7286	PGR	spring	2-rowed	DEU	Europe			PRJEB53924	SAMEA110189194	3.6348	0.978969	HOR 7286 BRG	HOR 7286	10.25642/IPK/GBIS/23111
HOR_7291	PGR	spring	2-rowed	DNK	Europe			PRJEB53924	SAMEA110189195	5.18168	0.979055	HOR 7291 BRG	HOR 7291	10.25642/IPK/GBIS/23116
HOR_730	PGR	spring	6-rowed	GRC	Europe			PRJEB53924	SAMEA110189593	3.19629	0.975371	HOR 730 BRG	HOR 730	10.25642/IPK/GBIS/16955
HOR_7375	PGR	spring	6-rowed	SVK	Asia			PRJEB53924	SAMEA110189669	4.54519	0.980773	HOR 7375 BRG	HOR 7375	10.25642/IPK/GBIS/23200
HOR_7380	PGR	spring	6-rowed	CZE	Europe			PRJEB53924	SAMEA110189670	4.67139	0.979924	HOR 7380 BRG	HOR 7380	10.25642/IPK/GBIS/23205
HOR_7460	PGR	spring	2-rowed	CAN	Americas			PRJEB53924	SAMEA110189196	3.35968	0.975436	HOR 7460 BRG	HOR 7460	10.25642/IPK/GBIS/23283
HOR_7466	PGR	spring	2-rowed	SUN	Europe			PRJEB53924	SAMEA110189197	2.81769	0.975963	HOR 7466 BRG	HOR 7466	10.25642/IPK/GBIS/23289
HOR_7468	PGR	spring	2-rowed	RUS	Europe			PRJEB53924	SAMEA110189198	3.78967	0.977709	HOR 7468 BRG	HOR 7468	10.25642/IPK/GBIS/23291
HOR_7474	PGR	spring	2-rowed	ARG	Europe			PRJEB53924	SAMEA6618887	7.57195	0.971421	HOR 7474 BRG	HOR 7474	10.25642/IPK/GBIS/23297
HOR_7475	PGR	spring	2-rowed	ARG	Europe			PRJEB53924	SAMEA110189221	3.6307	0.976957	HOR 7475 BRG	HOR 7475	10.25642/IPK/GBIS/23298
HOR_7485	PGR	spring	2-rowed	POL	Europe			PRJEB53924	SAMEA110189285	6.10419	0.976923	HOR 7485 BRG	HOR 7485	10.25642/IPK/GBIS/23308
HOR_7505	PGR	spring	6-rowed	USA	Americas			PRJEB53924	SAMEA110189420	4.23036	0.979744	HOR 7505 BRG	HOR 7505	10.25642/IPK/GBIS/23326
HOR_7516	PGR	spring	2-rowed	POL	Europe			PRJEB53924	SAMEA110189275	5.38763	0.980491	HOR 7516 BRG	HOR 7516	10.25642/IPK/GBIS/23337
HOR_7562	PGR	spring	6-rowed	PAK	Asia			PRJEB53924	SAMEA110189545	2.84904	0.978352	HOR 7562 BRG	HOR 7562	10.25642/IPK/GBIS/23377
HOR_7571	PGR	spring	6-rowed	PAK	Asia			PRJEB53924	SAMEA110189479	11.9091	0.9758	HOR 7571 BRG	HOR 7571	10.25642/IPK/GBIS/23384
HOR_760	PGR	spring	6-rowed	GRC	Europe			PRJEB53924	SAMEA110189574	4.13569	0.975093	HOR 760 BRG	HOR 760	10.25642/IPK/GBIS/16985
HOR_7602	PGR	spring	6-rowed	PAK	Asia			PRJEB53924	SAMEA110189609	5.24415	0.978294	HOR 7602 BRG	HOR 7602	10.25642/IPK/GBIS/23405
HOR_7612	PGR	spring	6-rowed	PAK	Asia			PRJEB53924	SAMEA110189583	5.3353	0.977283	HOR 7612 BRG	HOR 7612	10.25642/IPK/GBIS/23413
HOR_7629	PGR	spring	6-rowed	PAK	Asia			PRJEB53924	SAMEA110189575	4.98802	0.979077	HOR 7629 BRG	HOR 7629	10.25642/IPK/GBIS/23428
HOR_763	PGR	spring	6-rowed	GRC	Europe			PRJEB53924	SAMEA110189568	3.68899	0.973125	HOR 763 BRG	HOR 763	10.25642/IPK/GBIS/16988
HOR_7647	PGR	spring	6-rowed	PAK	Asia			PRJEB53924	SAMEA110189610	4.3366	0.973121	HOR 7647 BRG	HOR 7647	10.25642/IPK/GBIS/23440
HOR_7657	PGR	spring	6-rowed	PAK	Asia			PRJEB53924	SAMEA6618886	7.58781	0.972339	HOR 7657 BRG	HOR 7657	10.25642/IPK/GBIS/23447
HOR_7679	PGR	spring	6-rowed	PAK	Asia			PRJEB53924	SAMEA110189623	2.68035	0.977318	HOR 7679 BRG	HOR 7679	10.25642/IPK/GBIS/23464
HOR_770	PGR	spring	6-rowed	ALB	Europe			PRJEB53924	SAMEA110189633	3.76853	0.973652	HOR 770 BRG	HOR 770	10.25642/IPK/GBIS/16995
HOR_771	PGR	spring	6-rowed	GRC	Europe			PRJEB53924	SAMEA110189569	3.20036	0.977734	HOR 771 BRG	HOR 771	10.25642/IPK/GBIS/16996
HOR_7973	PGR	spring	6-rowed	TUR	Asia			PRJEB53924	SAMEA110189467	3.20272	0.981441	HOR 7973 BRG	HOR 7973	10.25642/IPK/GBIS/23694
HOR_8008	PGR	spring	2-rowed	TUR	Asia			PRJEB53924	SAMEA110189250	6.83756	0.979121	HOR 8008 BRG	HOR 8008	10.25642/IPK/GBIS/23728
HOR_8039	PGR	spring	2-rowed	TUR	Asia			PRJEB53924	SAMEA110189251	4.07837	0.978646	HOR 8039 BRG	HOR 8039	10.25642/IPK/GBIS/23752
HOR_8060	PGR	spring	2-rowed	TUR	Asia			PRJEB53924	SAMEA110189268	4.76462	0.978635	HOR 8060 BRG	HOR 8060	10.25642/IPK/GBIS/23773
HOR_8091	PGR	spring	2-rowed	TUR	Asia			PRJEB53924	SAMEA110189269	4.70336	0.98048	HOR 8091 BRG	HOR 8091	10.25642/IPK/GBIS/23803
HOR_8112	PGR	spring	2-rowed	TUR	Asia			PRJEB53924	SAMEA110189270	5.0762	0.979342	HOR 8112 BRG	HOR 8112	10.25642/IPK/GBIS/23824
HOR_8117	PGR	spring	2-rowed	TUR	Asia			PRJEB53924	SAMEA6618885	20.943	0.973741	HOR 8117 BRG	HOR 8117	10.25642/IPK/GBIS/23829
HOR_8118	PGR	spring	2-rowed	TUR	Asia			PRJEB53924	SAMEA110189271	3.34404	0.98088	HOR 8118 BRG	HOR 8118	10.25642/IPK/GBIS/23830
HOR_8134	PGR	spring	2-rowed	TUR	Asia			PRJEB53924	SAMEA110189252	4.16845	0.980799	HOR 8134 BRG	HOR 8134	10.25642/IPK/GBIS/23846
HOR_8138	PGR	spring	2-rowed	TUR	Asia			PRJEB53924	SAMEA110189253	4.20723	0.981206	HOR 8138 BRG	HOR 8138	10.25642/IPK/GBIS/23850
HOR_8148	PGR	spring	2-rowed	TUR	Asia			PRJEB53924	SAMEA6435264	18.7794	0.975775	HOR 8148 BRG	HOR 8148	10.25642/IPK/GBIS/23858
HOR_8170	PGR	spring	2-rowed	TUR	Asia			PRJEB53924	SAMEA110189254	4.92818	0.977263	HOR 8170 BRG	HOR 8170	10.25642/IPK/GBIS/23879
HOR_8195	PGR	spring	2-rowed	TUR	Asia			PRJEB53924	SAMEA110189255	4.10722	0.980189	HOR 8195 BRG	HOR 8195	10.25642/IPK/GBIS/23904
HOR_8216	PGR	spring	6-rowed	USA	Americas			PRJEB53924	SAMEA110189422	4.25041	0.979845	HOR 8216 BRG	HOR 8216	10.25642/IPK/GBIS/23924
HOR_826	PGR	spring	2-rowed	AUT	Europe			PRJEB53924	SAMEA110189272	4.44291	0.979292	HOR 826 BRG	HOR 826	10.25642/IPK/GBIS/17046
HOR_8277	PGR	spring	6-rowed	IND	Asia			PRJEB53924	SAMEA110189468	4.6975	0.976611	HOR 8277 BRG	HOR 8277	10.25642/IPK/GBIS/23984
HOR_8331	PGR	spring	6-rowed	IND	Asia			PRJEB53924	SAMEA110189521	2.70079	0.971133	HOR 8331 BRG	HOR 8331	10.25642/IPK/GBIS/24038
HOR_8338	PGR	spring	6-rowed	IND	Asia			PRJEB53924	SAMEA110189469	4.03271	0.973948	HOR 8338 BRG	HOR 8338	10.25642/IPK/GBIS/24045
HOR_8347	PGR	spring	6-rowed	IND	Asia			PRJEB53924	SAMEA110189523	9.35979	0.977109	HOR 8347 BRG	HOR 8347	10.25642/IPK/GBIS/24054
HOR_8370	PGR	spring	6-rowed	IND	Asia			PRJEB53924	SAMEA6618884	8.7657	0.970852	HOR 8370 BRG	HOR 8370	10.25642/IPK/GBIS/24075
HOR_8385	PGR	spring	6-rowed	IND	Asia			PRJEB53924	SAMEA110189526	3.57721	0.974334	HOR 8385 BRG	HOR 8385	10.25642/IPK/GBIS/24090
HOR_8391	PGR	spring	6-rowed	IND	Asia			PRJEB53924	SAMEA110189471	4.37261	0.977739	HOR 8391 BRG	HOR 8391	10.25642/IPK/GBIS/24096
HOR_8400	PGR	spring	6-rowed	IND	Asia			PRJEB53924	SAMEA110189472	3.35935	0.976986	HOR 8400 BRG	HOR 8400	10.25642/IPK/GBIS/24105
HOR_8428	PGR	spring	6-rowed	IND	Asia			PRJEB53924	SAMEA110189473	4.56942	0.977362	HOR 8428 BRG	HOR 8428	10.25642/IPK/GBIS/24133
HOR_8446	PGR	spring	6-rowed	IND	Asia			PRJEB53924	SAMEA110189474	3.8042	0.977467	HOR 8446 BRG	HOR 8446	10.25642/IPK/GBIS/24151
HOR_8452	PGR	winter	6-rowed	NLD	Europe			PRJEB53924	SAMEA110189375	1.82571	0.976431	HOR 8452 BRG	HOR 8452	10.25642/IPK/GBIS/24157
HOR_8454	PGR	spring	6-rowed	IRQ	Asia			PRJEB53924	SAMEA110189539	5.16415	0.974522	HOR 8454 BRG	HOR 8454	10.25642/IPK/GBIS/24159
HOR_846	PGR	spring	6-rowed	GRC	Europe			PRJEB53924	SAMEA110189558	4.37508	0.975116	HOR 846 BRG	HOR 846	10.25642/IPK/GBIS/17065
HOR_8662	PGR	spring	2-rowed	CSK	Europe			PRJEB53924	SAMEA110189222	5.02027	0.973567	HOR 8662 BRG	HOR 8662	10.25642/IPK/GBIS/24360
HOR_8668	PGR	spring	2-rowed	GBR	Europe			PRJEB53924	SAMEA110189223	4.728	0.972937	HOR 8668 BRG	HOR 8668	10.25642/IPK/GBIS/24366
HOR_868	PGR	spring	6-rowed	GRC	Europe			PRJEB53924	SAMEA110189559	3.02217	0.974412	HOR 868 BRG	HOR 868	10.25642/IPK/GBIS/17087
HOR_8685	PGR	winter	6-rowed	POL	Europe			PRJEB53924	SAMEA110189492	1.74892	0.971571	HOR 8685 BRG	HOR 8685	10.25642/IPK/GBIS/24383
HOR_8700	PGR	winter	6-rowed	ROU	Europe			PRJEB53924	SAMEA110189423	0.585548	0.976971	HOR 8700 BRG	HOR 8700	10.25642/IPK/GBIS/24398
HOR_8704	PGR	winter	6-rowed	NPL	Asia			PRJEB53924	SAMEA110189480	3.15577	0.972598	HOR 8704 BRG	HOR 8704	10.25642/IPK/GBIS/24402
HOR_8710	PGR	winter	6-rowed	NPL	Asia			PRJEB53924	SAMEA6618867	16.6031	0.973634	HOR 8710 BRG	HOR 8710	10.25642/IPK/GBIS/24408
HOR_8711	PGR	spring	6-rowed	NPL	Asia			PRJEB53924	SAMEA6618879	6.92512	0.967834	HOR 8711 BRG	HOR 8711	10.25642/IPK/GBIS/24409
HOR_872	PGR	spring	6-rowed	IND	Asia			PRJEB53924	SAMEA110189530	4.67702	0.977968	HOR 872 BRG	HOR 872	10.25642/IPK/GBIS/17091
HOR_8736	PGR	winter	6-rowed	NPL	Asia			PRJEB53924	SAMEA110189722	0.552822	0.973742	HOR 8736 BRG	HOR 8736	10.25642/IPK/GBIS/24434
HOR_8749	PGR	spring	6-rowed	NPL	Asia			PRJEB53924	SAMEA110189536	5.3021	0.974866	HOR 8749 BRG	HOR 8749	10.25642/IPK/GBIS/24447
HOR_8751	PGR	spring	6-rowed	NPL	Asia			PRJEB53924	SAMEA110189537	3.84182	0.97324	HOR 8751 BRG	HOR 8751	10.25642/IPK/GBIS/24449
HOR_876	PGR	spring	2-rowed	GRC	Europe			PRJEB53924	SAMEA110189278	4.01228	0.979286	HOR 876 BRG	HOR 876	10.25642/IPK/GBIS/17095
HOR_8760	PGR	winter	6-rowed	NPL	Asia			PRJEB53924	SAMEA6618868	9.21137	0.971557	HOR 8760 BRG	HOR 8760	10.25642/IPK/GBIS/24458
HOR_877	PGR	spring	2-rowed	GRC	Europe			PRJEB53924	SAMEA110189284	6.81164	0.974978	HOR 877 BRG	HOR 877	10.25642/IPK/GBIS/17096
HOR_8787	PGR	spring	6-rowed	NPL	Asia			PRJEB53924	SAMEA110189543	4.31941	0.976862	HOR 8787 BRG	HOR 8787	10.25642/IPK/GBIS/24484
HOR_8808	PGR	spring	2-rowed	POL	Europe			PRJEB53924	SAMEA110189308	3.06234	0.981606	HOR 8808 BRG	HOR 8808	10.25642/IPK/GBIS/24505
HOR_8819	PGR	spring	6-rowed	POL	Europe			PRJEB53924	SAMEA6618878	8.27278	0.970104	HOR 8819 BRG	HOR 8819	10.25642/IPK/GBIS/24516
HOR_8868	PGR	winter	2-rowed	USA	Americas			PRJEB53924	SAMEA110189200	2.27476	0.972067	HOR 8868 BRG	HOR 8868	10.25642/IPK/GBIS/24562
HOR_8879	PGR	spring	6-rowed	USA	Americas			PRJEB53924	SAMEA110189376	5.23793	0.980604	HOR 8879 BRG	HOR 8879	10.25642/IPK/GBIS/24573
HOR_8891	PGR	spring	2-rowed	GBR	Europe			PRJEB53924	SAMEA110189201	3.8777	0.976659	HOR 8891 BRG	HOR 8891	10.25642/IPK/GBIS/24585
HOR_8903	PGR	winter	6-rowed	FRA	Europe			PRJEB53924	SAMEA110189425	1.53895	0.970407	HOR 8903 BRG	HOR 8903	10.25642/IPK/GBIS/24593
HOR_8908	PGR	winter	2-rowed	ROU	Europe			PRJEB53924	SAMEA110189224	0.636534	0.976789	HOR 8908 BRG	HOR 8908	10.25642/IPK/GBIS/24596
HOR_8915	PGR	spring	6-rowed	UKR	Europe			PRJEB53924	SAMEA110189703	4.59384	0.977051	HOR 8915 BRG	HOR 8915	10.25642/IPK/GBIS/24603
HOR_8919	PGR	spring	2-rowed	NLD	Europe			PRJEB53924	SAMEA110189225	4.03199	0.978212	HOR 8919 BRG	HOR 8919	10.25642/IPK/GBIS/24607
HOR_892	PGR	spring	2-rowed	TUR	Asia			PRJEB53924	SAMEA110189298	4.5291	0.978263	HOR 892 BRG	HOR 892	10.25642/IPK/GBIS/17110
HOR_9043	PGR	spring	6-rowed	ETH	Africa			PRJEB53924	SAMEA6435265	21.3367	0.971398	HOR 9043 BRG	HOR 9043	10.25642/IPK/GBIS/24724
HOR_919	PGR	spring	2-rowed	TUR	Asia			PRJEB53924	SAMEA110189300	3.3764	0.97779	HOR 919 BRG	HOR 919	10.25642/IPK/GBIS/17132
HOR_9240	PGR	winter	6-rowed	AUT	Europe			PRJEB53924	SAMEA110189377	0.60665	0.975369	HOR 9240 BRG	HOR 9240	10.25642/IPK/GBIS/24913
HOR_9249	PGR	winter	6-rowed	ITA	Europe			PRJEB53924	SAMEA110189673	0.557712	0.976624	HOR 9249 BRG	HOR 9249	10.25642/IPK/GBIS/24920
HOR_9250	PGR	winter	6-rowed	ITA	Europe			PRJEB53924	SAMEA6618869	6.68866	0.972612	HOR 9250 BRG	HOR 9250	10.25642/IPK/GBIS/78819
HOR_9255	PGR	winter	6-rowed	ITA	Europe			PRJEB53924	SAMEA110189674	0.844016	0.974376	HOR 9255 BRG	HOR 9255	10.25642/IPK/GBIS/24925
HOR_9271	PGR	winter	6-rowed	ITA	Europe			PRJEB53924	SAMEA110189493	3.71527	0.980425	HOR 9271 BRG	HOR 9271	10.25642/IPK/GBIS/24940
HOR_9288	PGR	winter	6-rowed	CHN	Asia			PRJEB53924	SAMEA110189426	0.53392	0.976473	HOR 9288 BRG	HOR 9288	10.25642/IPK/GBIS/24957
HOR_9292	PGR	spring	6-rowed	SUN	Europe			PRJEB53924	SAMEA110189427	3.88327	0.977145	HOR 9292 BRG	HOR 9292	10.25642/IPK/GBIS/24961
HOR_93	PGR	spring	6-rowed	AUT	Europe			PRJEB53924	SAMEA110189535	3.51813	0.976989	HOR 93 BRG	HOR 93	10.25642/IPK/GBIS/16357
HOR_9455	PGR	spring	2-rowed	CSK	Europe			PRJEB53924	SAMEA110189202	2.94398	0.974681	HOR 9455 BRG	HOR 9455	10.25642/IPK/GBIS/25115
HOR_9492	PGR	spring	6-rowed	USA	Americas			PRJEB53924	SAMEA6618875	20.2118	0.975721	HOR 9492 BRG	HOR 9492	10.25642/IPK/GBIS/25149
HOR_9515	PGR	spring	2-rowed	USA	Americas			PRJEB53924	SAMEA110189273	4.19236	0.979009	HOR 9515 BRG	HOR 9515	10.25642/IPK/GBIS/25172
HOR_9519	PGR	winter	6-rowed	USA	Americas			PRJEB53924	SAMEA110189428	0.467076	0.973375	HOR 9519 BRG	HOR 9519	10.25642/IPK/GBIS/25176
HOR_9532	PGR	spring	6-rowed	USA	Americas			PRJEB53924	SAMEA110189378	4.02515	0.976835	HOR 9532 BRG	HOR 9532	10.25642/IPK/GBIS/25188
HOR_9535	PGR	spring	2-rowed	ISR	Asia			PRJEB53924	SAMEA110189203	3.19805	0.978486	HOR 9535 BRG	HOR 9535	10.25642/IPK/GBIS/25191
HOR_9558	PGR	spring	6-rowed	CHN	Asia			PRJEB53924	SAMEA6618874	7.88631	0.969324	HOR 9558 BRG	HOR 9558	10.25642/IPK/GBIS/25214
HOR_9559	PGR	spring	6-rowed	COL	Americas			PRJEB53924	SAMEA110189531	6.0172	0.977047	HOR 9559 BRG	HOR 9559	10.25642/IPK/GBIS/25215
HOR_9573	PGR	spring	6-rowed	USA	Americas			PRJEB53924	SAMEA110189429	3.7928	0.976929	HOR 9573 BRG	HOR 9573	10.25642/IPK/GBIS/25229
HOR_9658	PGR	spring	2-rowed	SVK	Asia			PRJEB53924	SAMEA110189311	3.59279	0.97773	HOR 9658 BRG	HOR 9658	10.25642/IPK/GBIS/76161
HOR_9676	PGR	spring	2-rowed	SVK	Asia			PRJEB53924	SAMEA110189312	4.17864	0.977931	HOR 9676 BRG	HOR 9676	10.25642/IPK/GBIS/76308
HOR_9709	PGR	spring	6-rowed	ITA	Europe			PRJEB53924	SAMEA110189680	3.63611	0.978735	HOR 9709 BRG	HOR 9709	10.25642/IPK/GBIS/79173
HOR_980	PGR	winter	6-rowed	GRC	Europe			PRJEB53924	SAMEA110189557	4.79948	0.979767	HOR 980 BRG	HOR 980	10.25642/IPK/GBIS/17186
HOR_9815	PGR	spring	6-rowed	USA	Americas			PRJEB53924	SAMEA110189476	5.23331	0.977776	HOR 9815 BRG	HOR 9815	10.25642/IPK/GBIS/25462
HOR_9841	PGR	spring	6-rowed	LBY	Africa			PRJEB53924	SAMEA110189494	4.9353	0.97782	HOR 9841 BRG	HOR 9841	10.25642/IPK/GBIS/82078
HOR_9846	PGR	spring	2-rowed	LBY	Africa			PRJEB53924	SAMEA110189259	3.53045	0.977438	HOR 9846 BRG	HOR 9846	10.25642/IPK/GBIS/82080
HOR_987	PGR	winter	6-rowed	GRC	Europe			PRJEB53924	SAMEA110189570	3.5923	0.977782	HOR 987 BRG	HOR 987	10.25642/IPK/GBIS/17193
HOR_9910	PGR	spring	6-rowed	ITA	Europe			PRJEB53924	SAMEA110189686	4.69258	0.978287	HOR 9910 BRG	HOR 9910	10.25642/IPK/GBIS/79287
HOR_9911	PGR	spring	6-rowed	ITA	Europe			PRJEB53924	SAMEA110189687	3.22618	0.977455	HOR 9911 BRG	HOR 9911	10.25642/IPK/GBIS/79331
HOR_9930	PGR	spring	6-rowed	LBY	Africa			PRJEB53924	SAMEA110189681	11.1741	0.978484	HOR 9930 BRG	HOR 9930	10.25642/IPK/GBIS/25574
HOR_997	PGR	winter	6-rowed	GRC	Europe			PRJEB53924	SAMEA6618870	19.3609	0.973124	HOR 997 BRG	HOR 997	10.25642/IPK/GBIS/17203
HOR_9976	PGR	spring	6-rowed	PAK	Asia			PRJEB53924	SAMEA110189607	3.12872	0.97704	HOR 9976 BRG	HOR 9976	10.25642/IPK/GBIS/25620
Ida	Elite	winter	2-rowed	DEU	Europe	KWS Lochow GmbH	2014	PRJEB53924	SAMEA110189905	2.50957	0.979189	Ida
Infinity	Elite	winter	2-rowed	GBR	Europe	KWS UK	2013	PRJEB53924	SAMEA110189941	2.8446	0.976172	Infinity
Irina	Elite	spring	2-rowed	DEU	Europe	KWS Lochow GmbH	2012	PRJEB53924	SAMEA110189768	2.82876	0.980179	Irina
Iron	Elite	spring	2-rowed	DNK	Europe	Nordic Seed	2010	PRJEB53924	SAMEA110189812	2.86568	0.979304	Iron
Isocel	Elite	winter	6-rowed	FRA	Europe	Secobra Recherches	2012	PRJEB53924	SAMEA110190001	2.01162	0.979428	Isocel
Jaguar	Elite	winter	6-rowed	FRA	Europe	KWS Momont	2019	PRJEB53924	SAMEA110189906	2.57513	0.977865	Jaguar
Jakubus	Elite	winter	6-rowed	POL	Europe	Nordsaat	2017	PRJEB53924	SAMEA110189970	2.67318	0.978612	Jakubus
Jersey	Elite	spring	2-rowed	FRA	Europe	Limagrain	1999	PRJEB53924	SAMEA110189783	2.95647	0.980877	Jersey
Jessie	Elite	spring	2-rowed	DNK	Europe	KWS Lochow GmbH	2019	PRJEB53924	SAMEA110189769	3.28551	0.980909	Jessie
Joker	Elite	winter	6-rowed	DEU	Europe	KWS Lochow GmbH	2015	PRJEB53924	SAMEA110189907	2.98808	0.980333	Joker
Journey	Elite	winter	6-rowed	DEU	Europe	KWS Lochow GmbH	2018	PRJEB53924	SAMEA110189908	2.43646	0.975191	Journey
Joy	Elite	winter	2-rowed	DEU	Europe	KWS Lochow GmbH	2012	PRJEB53924	SAMEA110189909	2.20422	0.980025	Joy
Jule	Elite	winter	6-rowed	DEU	Europe	B.Eckendorf	2018	PRJEB53924	SAMEA110189871	1.77618	0.979797	Jule
Kampa	Elite	spring	2-rowed	CZE	Europe	Limagrain	2015	PRJEB53924	SAMEA110189784	3.95528	0.979729	Kampa
Kangoo	Elite	spring	2-rowed	DEU	Europe	Limagrain	2007	PRJEB53924	SAMEA110189785	4.36625	0.980078	Kangoo
Kathleen	Elite	winter	6-rowed	DEU	Europe	Ackermann	2009	PRJEB53924	SAMEA110189971	3.05354	0.979863	Kathleen
Katniss	Elite	spring	2-rowed	Unknown	Unknown	Nordic Seed	2017	PRJEB53924	SAMEA110189813	2.73235	0.977485	Katniss
Keeper	Elite	winter	6-rowed	DEU	Europe	KWS Lochow GmbH	2013	PRJEB53924	SAMEA110189910	2.08796	0.978661	Keeper
Kelim	Elite	spring	2-rowed	GBR	Europe	Syngenta	2012	PRJEB53924	SAMEA110189846	2.49619	0.980003	Kelim
Kellie	Elite	spring	2-rowed	DEU	Europe	KWS Lochow GmbH	2020	PRJEB53924	SAMEA110189770	2.99508	0.979267	Kellie
Ketos	Elite	winter	6-rowed	FRA	Europe	Limagrain	2002	PRJEB53924	SAMEA110189952	1.22993	0.979391	Ketos
Klarinette	Elite	spring	2-rowed	DEU	Europe	Secobra Recherches	2018	PRJEB53924	SAMEA110189829	2.37116	0.971024	Klarinette
Kosmos	Elite	winter	6-rowed	DEU	Europe	KWS Lochow GmbH	2015	PRJEB53924	SAMEA110189911	2.33668	0.979435	Kosmos
Kucyk	Elite	spring	2-rowed	POL	Europe	Danko	2012	PRJEB53924	SAMEA110189734	3.84863	0.98028	Kucyk
Lancelot	Elite	winter	6-rowed	Unknown	Unknown	Selgen	2013	PRJEB53924	SAMEA110190022	4.25742	0.977539	Lancelot
Laureate	Elite	spring	2-rowed	DEU	Europe	Syngenta	2016	PRJEB53924	SAMEA110189847	2.4551	0.979751	Laureate
Laurielle	Elite	winter	6-rowed	DEU	Europe	Nordsaat	2019	PRJEB53924	SAMEA110189972	2.91965	0.98046	Laurielle
Laurikka	Elite	spring	2-rowed	DNK	Europe	Nordic Seed	2013	PRJEB53924	SAMEA110189814	3.71024	0.979598	Laurikka
Laurin	Elite	winter	6-rowed	Unknown	Unknown	Nordsaat	2019	PRJEB53924	SAMEA110189973	2.53812	0.936891	Laurin
Lautine	Elite	winter	2-rowed	POL	Europe	Nordsaat	2019	PRJEB53924	SAMEA110189974	1.05796	0.980535	Lautine
Leandra	Elite	spring	2-rowed	DEU	Europe	J.Breun	2017	PRJEB53924	SAMEA110189746	3.37952	0.979649	Leandra
Leibniz	Elite	winter	6-rowed	DEU	Europe	KWS Lochow GmbH	2007	PRJEB53924	SAMEA110189912	2.09803	0.979337	Leibniz
Lentia	Elite	winter	2-rowed	AUT	Europe	Nordsaat	2016	PRJEB53924	SAMEA110189975	2.33272	0.979378	Lentia
Leopard	Elite	winter	2-rowed	Unknown	Unknown	Sejet	2013	PRJEB53924	SAMEA110190011	4.45542	0.978521	Leopard
Lester	Elite	winter	6-rowed	Unknown	Unknown	Selgen	2010	PRJEB53924	SAMEA110190023	4.44266	0.979275	Lester
Liga	Elite	winter	2-rowed	DEU	Europe	KWS Lochow GmbH	2012	PRJEB53924	SAMEA110189913	2.60921	0.979711	Liga
Lomerit	Elite	winter	6-rowed	DEU	Europe	KWS Lochow GmbH	1999	PRJEB53924	SAMEA110190008	2.92003	0.979816	Lomerit
Loreley	Elite	winter	6-rowed	DEU	Europe	Ackermann	2013	PRJEB53924	SAMEA110189976	1.73892	0.980338	Loreley
Lucienne	Elite	winter	6-rowed	DEU	Europe	B.Eckendorf	2017	PRJEB53924	SAMEA110189872	3.17692	0.979225	Lucienne
Luran	Elite	winter	6-rowed	Unknown	Unknown	Selgen	1998	PRJEB53924	SAMEA110190024	4.07735	0.979868	Luran
Luxor	Elite	winter	6-rowed	Unknown	Unknown	Selgen	1996	PRJEB53924	SAMEA110190025	5.04211	0.980212	Luxor
Maltesse	Elite	winter	2-rowed	FRA	Europe	Secobra Recherches	2015	PRJEB53924	SAMEA110190002	2.84859	0.979599	Maltesse
Malwinta	Elite	winter	2-rowed	DEU	Europe	B.Eckendorf	2006	PRJEB53924	SAMEA110189873	2.51951	0.978767	Malwinta
Malz	Elite	spring	2-rowed	Unknown	Unknown	Limagrain	2002	PRJEB53924	SAMEA110189787	3.85702	0.979326	Malz
Marcada	Elite	spring	6-rowed	Unknown	Unknown			PRJEB53924	SAMEA110189771	3.38094	0.978578	Marcada
Mars	Elite	spring	2-rowed	CZE	Europe	Selgen	1983	PRJEB53924	SAMEA110189843	2.84759	0.978814	Mars
Matros	Elite	winter	2-rowed	Unknown	Unknown	Sejet	2009	PRJEB53924	SAMEA110190012	4.59889	0.98017	Matros
Maybrit	Elite	winter	6-rowed	DEU	Europe	B.Eckendorf	2001	PRJEB53924	SAMEA110189874	2.93413	0.978827	Maybrit
Melania	Elite	winter	6-rowed	HUN	Europe	Nordsaat	2014	PRJEB53924	SAMEA110189977	1.84797	0.980439	Melania
Melia	Elite	winter	6-rowed	DEU	Europe	Streng-Engelen	2019	PRJEB53924	SAMEA110190028	4.56657	0.979347	Melia
Melius	Elite	spring	2-rowed	DEU	Europe	Syngenta	2012	PRJEB53924	SAMEA110189848	2.59265	0.979547	Melius
Meridian	Elite	winter	6-rowed	DEU	Europe	KWS Lochow GmbH	2009	PRJEB53924	SAMEA110190009	2.32129	0.979997	Meridian
Milford	Elite	spring	2-rowed	DEU	Europe	J.Breun	2011	PRJEB53924	SAMEA110189747	4.36646	0.980276	Milford
Mirabelle	Elite	winter	6-rowed	DEU	Europe	B.Eckendorf	2018	PRJEB53924	SAMEA110189875	2.64927	0.979565	Mirabelle
Mizzi	Elite	winter	6-rowed	DEU	Europe	J.Breun	2019	PRJEB53924	SAMEA110189896	2.9669	0.979068	Mizzi
Monique	Elite	winter	6-rowed	DEU	Europe	B.Eckendorf	2015	PRJEB53924	SAMEA110189876	2.31539	0.977105	Monique
Monroe	Elite	winter	2-rowed	AUT	Europe	Saatzucht Donau	2014	PRJEB53924	SAMEA110189991	2.58229	0.9799	Monroe
Moselle	Elite	winter	2-rowed	GBR	Europe	KWS UK	2016	PRJEB53924	SAMEA110189916	2.24981	0.980487	Moselle
Mountain	Elite	winter	2-rowed	GBR	Europe	Limagrain	2020	PRJEB53924	SAMEA110189953	2.23387	0.980436	Mountain
Nabuco	Elite	spring	2-rowed	FRA	Europe	Limagrain	2016	PRJEB53924	SAMEA110189788	4.96136	0.979623	Nabuco
Natasia	Elite	winter	2-rowed	DEU	Europe	Sejet	2010	PRJEB53924	SAMEA110190013	4.19679	0.980028	Natasia
Nerz	Elite	winter	6-rowed	DEU	Europe	KWS Lochow GmbH	2008	PRJEB53924	SAMEA110189917	2.43829	0.980259	Nerz
Newway	Elite	spring	2-rowed	DNK	Europe	Nordic Seed	2019	PRJEB53924	SAMEA110189815	3.40494	0.979131	Newway
NFC_Tipple	Elite	spring	2-rowed	DEU	Europe	Syngenta	2004	PRJEB53924	SAMEA110189849	1.58416	0.98014	NFC Tipple
Normandy	Elite	winter	2-rowed	DEU	Europe	Nordic Seed	2020	PRJEB53924	SAMEA110189962	2.58108	0.97937	Normandy
Odyssey	Elite	spring	2-rowed	Unknown	Unknown	Limagrain	2012	PRJEB53924	SAMEA110189789	4.06733	0.979678	Odyssey
Okal	Elite	winter	6-rowed	Unknown	Unknown	Selgen	1992	PRJEB53924	SAMEA110190026	4.61687	0.979441	Okal
Olympus	Elite	spring	2-rowed	Unknown	Unknown	Limagrain	2017	PRJEB53924	SAMEA110189790	3.12092	0.979389	Olympus
Optic	Elite	spring	2-rowed	Unknown	Unknown	Syngenta	1994	PRJEB53924	SAMEA110189850	2.48698	0.980343	Optic
Orbit	Elite	winter	6-rowed	DEU	Europe	KWS Lochow GmbH	2017	PRJEB53924	SAMEA110189918	2.94186	0.980356	Orbit
Orphelia	Elite	spring	2-rowed	DEU	Europe	KWS Lochow GmbH	2011	PRJEB53924	SAMEA110189772	4.77542	0.978022	Orphelia
Orthega	Elite	spring	2-rowed	DEU	Europe	KWS Lochow GmbH	1998	PRJEB53924	SAMEA110189773	4.10975	0.977791	Orthega
Orwell	Elite	winter	2-rowed	GBR	Europe	KWS UK	2014	PRJEB53924	SAMEA110189942	2.26383	0.979195	Orwell
Otto	Elite	winter	6-rowed	DEU	Europe	B.Eckendorf	2012	PRJEB53924	SAMEA110189877	3.28952	0.97865	Otto
Overture	Elite	spring	2-rowed	DEU	Europe	Limagrain	2012	PRJEB53924	SAMEA110189791	3.04764	0.979702	Overture
Oxygene	Elite	winter	6-rowed	DEU	Europe	KWS Lochow GmbH	2018	PRJEB53924	SAMEA110189934	2.74441	0.97938	Oxygene
Padura	Elite	winter	2-rowed	DEU	Europe	Sejet	2017	PRJEB53924	SAMEA110190014	4.15966	0.979869	Padura
Paradies	Elite	winter	6-rowed	DEU	Europe	DSV	2019	PRJEB53924	SAMEA110189885	3.37958	0.980691	Paradies
Paso	Elite	winter	6-rowed	Unknown	Unknown	Limagrain	2012	PRJEB53924	SAMEA110189954	3.15092	0.978574	Paso
Passenger	Elite	spring	2-rowed	DEU	Europe	Secobra Recherches	2011	PRJEB53924	SAMEA110189830	2.88473	0.975461	Passenger
Paulis	Elite	spring	2-rowed	Unknown	Unknown	Limagrain	2010	PRJEB53924	SAMEA110189792	3.32984	0.980468	Paulis
Paustian	Elite	spring	2-rowed	DEU	Europe	Sejet	2014	PRJEB53924	SAMEA110190015	4.22675	0.979391	Paustian
Pearl	Elite	winter	2-rowed	Unknown	Unknown	Limagrain	1997	PRJEB53924	SAMEA110189955	3.11833	0.979381	Pearl
Penguin	Elite	winter	2-rowed	POL	Europe	Sejet	2013	PRJEB53924	SAMEA110190016	4.87841	0.979544	Penguin
Petrus	Elite	spring	2-rowed	Unknown	Unknown	Limagrain	2013	PRJEB53924	SAMEA110189793	3.27973	0.980148	Petrus
Pewter	Elite	spring	2-rowed	DEU	Europe	Secobra Recherches	2001	PRJEB53924	SAMEA110189831	2.52129	0.97949	Pewter
Piroska	Elite	winter	2-rowed	HRV	Europe	Saatzucht Donau	2018	PRJEB53924	SAMEA110189992	2.7673	0.981039	Piroska
Pixel	Elite	winter	6-rowed	FRA	Europe	Secobra Recherches	2017	PRJEB53924	SAMEA110190003	2.60526	0.979429	Pixel
Planet	Elite	spring	2-rowed	DEU	Europe	RAGT	2014	PRJEB53924	SAMEA110189915	1.77252	0.966889	Planet
Propino	Elite	spring	2-rowed	DEU	Europe	Syngenta	2009	PRJEB53924	SAMEA110189851	2.29199	0.972608	Propino
Prunella	Elite	spring	2-rowed	FRA	Europe	Secobra Recherches	2014	PRJEB53924	SAMEA110189832	1.90459	0.977594	Prunella
Quadriga	Elite	winter	6-rowed	DEU	Europe	Secobra Recherches	2014	PRJEB53924	SAMEA110190004	2.02243	0.979856	Quadriga
Quench	Elite	spring	2-rowed	DEU	Europe	Syngenta	2006	PRJEB53924	SAMEA110189852	3.02567	0.976206	Quench
Raceway	Elite	spring	2-rowed	DNK	Europe	Nordic Seed	2019	PRJEB53924	SAMEA110189816	3.99523	0.979641	Raceway
Radegast	Elite	spring	2-rowed	Unknown	Unknown	Limagrain	2005	PRJEB53924	SAMEA110189794	4.2084	0.980117	Radegast
Rafaela	Elite	winter	6-rowed	BEL	Europe	Limagrain	2014	PRJEB53924	SAMEA110189956	4.01365	0.98008	Rafaela
Regency	Elite	spring	2-rowed	DNK	Europe	Nordic Seed	2016	PRJEB53924	SAMEA110189817	4.28245	0.980479	Regency
Retriever	Elite	winter	2-rowed	GBR	Europe	Sejet	2003	PRJEB53924	SAMEA110190017	4.3133	0.979425	Retriever
Return	Elite	winter	2-rowed	DNK	Europe	Nordic Seed	2019	PRJEB53924	SAMEA110190035	4.60256	0.979475	Return
Rhyncostar	Elite	spring	2-rowed	FRA	Europe	Secobra Recherches	2012	PRJEB53924	SAMEA110189833	1.82151	0.979031	Rhyncostar
Rubino	Elite	winter	6-rowed	DEU	Europe	B.Eckendorf	2019	PRJEB53924	SAMEA110189878	2.96461	0.978712	Rubino
Saffron	Elite	winter	2-rowed	GBR	Europe	KWS UK	2005	PRJEB53924	SAMEA110190042	4.89889	0.980179	Saffron
Salamandre	Elite	winter	2-rowed	FRA	Europe	Secobra Recherches	2010	PRJEB53924	SAMEA110190005	2.54568	0.978604	Salamandre
Sanette	Elite	spring	2-rowed	EST	Europe	Syngenta	2012	PRJEB53924	SAMEA110189853	2.7938	0.978985	Sanette
Sassy	Elite	spring	2-rowed	DEU	Europe	KWS Lochow GmbH	2014	PRJEB53924	SAMEA110189774	4.69212	0.980678	Sassy
Saturn	Elite	winter	6-rowed	DEU	Europe	J.Breun	2010	PRJEB53924	SAMEA110189897	2.52843	0.978303	Saturn
Scala	Elite	winter	2-rowed	DEU	Europe	KWS Lochow GmbH	2012	PRJEB53924	SAMEA110189919	3.27034	0.979768	Scala
Scarpia	Elite	winter	6-rowed	DEU	Europe	B.Eckendorf	2007	PRJEB53924	SAMEA110189879	2.81452	0.975358	Scarpia
Scholar	Elite	spring	2-rowed	Unknown	Unknown	Syngenta	2014	PRJEB53924	SAMEA110189854	2.95728	0.977989	Scholar
Sebastian	Elite	winter	2-rowed	Unknown	Unknown	Sejet	2002	PRJEB53924	SAMEA110190018	4.10846	0.978426	Sebastian
Semper	Elite	winter	6-rowed	DEU	Europe	KWS Lochow GmbH	2009	PRJEB53924	SAMEA110189920	3.08835	0.9799	Semper
Senta	Elite	winter	6-rowed	AUT	Europe	Saatzucht Donau	2019	PRJEB53924	SAMEA110189993	2.93349	0.977946	Senta
Sienna	Elite	spring	2-rowed	Unknown	Unknown	Limagrain	2018	PRJEB53924	SAMEA110189795	4.04903	0.979936	Sienna
Skyway	Elite	spring	2-rowed	DNK	Europe	Nordic Seed	2020	PRJEB53924	SAMEA110189818	2.94708	0.978938	Skyway
Somerset	Elite	winter	2-rowed	DEU	Europe	KWS Lochow GmbH	2015	PRJEB53924	SAMEA110189921	3.33181	0.979999	Somerset
Sonnengold	Elite	winter	6-rowed	Unknown	Unknown	Secobra Recherches	2016	PRJEB53924	SAMEA110190036	4.04356	0.978502	Sonnengold
Souleyka	Elite	winter	6-rowed	POL	Europe	Nordsaat	2009	PRJEB53924	SAMEA110189978	2.43195	0.979501	Souleyka
Soulmate	Elite	spring	2-rowed	DNK	Europe	Nordic Seed	2015	PRJEB53924	SAMEA110189819	3.13536	0.979851	Soulmate
Spectra	Elite	spring	2-rowed	DEU	Europe	KWS Lochow GmbH + Sejet	2013	PRJEB53924	SAMEA110189775	3.15947	0.979918	Spectra
Spitfire	Elite	spring	2-rowed	Unknown	Unknown	Selgen	2018	PRJEB53924	SAMEA110189844	2.60386	0.979056	Spitfire
Stairway	Elite	spring	2-rowed	DNK	Europe	Nordic Seed	2019	PRJEB53924	SAMEA110189914	2.0153	0.977871	Stairway
Stanza	Elite	spring	2-rowed	Unknown	Unknown	Syngenta	2018	PRJEB53924	SAMEA110189855	3.36633	0.979189	Stanza
Suez	Elite	winter	2-rowed	HRV	Europe	Saatzucht Donau	2018	PRJEB53924	SAMEA110189994	2.61529	0.980057	Suez
Sunshine	Elite	spring	2-rowed	DEU	Europe	J.Breun	2009	PRJEB53924	SAMEA110189748	4.38702	0.979062	Sunshine
Tamina	Elite	winter	6-rowed	DEU	Europe	DSV	2014	PRJEB53924	SAMEA110189886	2.88088	0.979265	Tamina
Tango	Elite	spring	2-rowed	Unknown	Unknown	Limagrain	2014	PRJEB53924	SAMEA110189796	3.92302	0.978672	Tango
Tenor	Elite	winter	6-rowed	DEU	Europe	KWS Lochow GmbH	2011	PRJEB53924	SAMEA110189922	2.48434	0.980091	Tenor
Tepee	Elite	winter	2-rowed	Unknown	Unknown	Syngenta	2011	PRJEB53924	SAMEA110190032	4.38988	0.978851	Tepee
Tesla	Elite	spring	2-rowed	Unknown	Unknown	Limagrain	2011	PRJEB53924	SAMEA110189797	3.40616	0.980077	Tesla
Thessa	Elite	spring	2-rowed	DEU	Europe	KWS Lochow GmbH	2012	PRJEB53924	SAMEA110189776	3.1452	0.980251	Thessa
Tinka	Elite	spring	2-rowed	DEU	Europe	KWS Lochow GmbH	2013	PRJEB53924	SAMEA110189777	3.8448	0.980106	Tinka
Titus	Elite	winter	6-rowed	DEU	Europe	B.Eckendorf	2010	PRJEB53924	SAMEA110189880	2.37246	0.978829	Titus
Tocada	Elite	spring	2-rowed	DEU	Europe	KWS Lochow GmbH	2003	PRJEB53924	SAMEA110189778	4.24593	0.979383	Tocada
Tolar	Elite	spring	2-rowed	Unknown	Unknown	Limagrain	1997	PRJEB53924	SAMEA110189798	2.6719	0.981208	Tolar
Tomy	Elite	winter	6-rowed	DEU	Europe	KWS Lochow GmbH	2017	PRJEB53924	SAMEA110189923	2.36466	0.980257	Tomy
Tonic	Elite	winter	6-rowed	DEU	Europe	KWS Lochow GmbH	2014	PRJEB53924	SAMEA110189924	2.68901	0.980019	Tonic
Topeka	Elite	winter	2-rowed	HRV	Europe	Saatzucht Donau	2018	PRJEB53924	SAMEA110189995	3.10922	0.978018	Topeka
Tosca	Elite	spring	2-rowed	Unknown	Unknown	Limagrain	2019	PRJEB53924	SAMEA110189799	3.59616	0.980833	Tosca
Tower	Elite	winter	2-rowed	GBR	Europe	KWS UK	2013	PRJEB53924	SAMEA110189935	2.96591	0.980472	Tower
Traveler	Elite	spring	2-rowed	FRA	Europe	Secobra Recherches	2011	PRJEB53924	SAMEA110189834	1.91714	0.979264	Traveler
Triumph	Elite	winter	6-rowed	Unknown	Unknown	Limagrain	2017	PRJEB53924	SAMEA110189957	2.51619	0.976603	Triumph
Tungsten	Elite	spring	2-rowed	Unknown	Unknown	Syngenta	2019	PRJEB53924	SAMEA110189856	2.63955	0.978239	Tungsten
Valerie	Elite	winter	2-rowed	FRA	Europe	J.Breun	2018	PRJEB53924	SAMEA110189898	2.58144	0.979077	Valerie
Venture	Elite	winter	2-rowed	Unknown	Unknown	Syngenta	2011	PRJEB53924	SAMEA110190033	4.61844	0.978685	Venture
Vermont	Elite	spring	2-rowed	DEU	Europe	KWS Lochow GmbH	2016	PRJEB53924	SAMEA110189779	3.65278	0.98006	Vermont
Veronika	Elite	winter	6-rowed	Unknown	Unknown	Limagrain	2016	PRJEB53924	SAMEA110189958	2.0139	0.978919	Veronika
Vespa	Elite	spring	2-rowed	Unknown	Unknown	Limagrain	2012	PRJEB53924	SAMEA110189800	3.51582	0.979918	Vespa
Visuel	Elite	winter	6-rowed	FRA	Europe	Secobra Recherches	2017	PRJEB53924	SAMEA110190006	2.12163	0.978633	Visuel
Waggon	Elite	spring	2-rowed	Unknown	Unknown	Syngenta	2003	PRJEB53924	SAMEA110189857	2.49365	0.979299	Waggon
Wallace	Elite	winter	6-rowed	DEU	Europe	KWS Lochow GmbH	2019	PRJEB53924	SAMEA110189925	2.78661	0.980869	Wallace
Wanda	Elite	winter	2-rowed	AUT	Europe	Saatzucht Donau	2016	PRJEB53924	SAMEA110189996	2.2992	0.98039	Wanda
Wenke	Elite	winter	6-rowed	Unknown	Unknown	Nordsaat	2018	PRJEB53924	SAMEA110189979	3.0841	0.973985	Wenke
Westminster	Elite	spring	2-rowed	Unknown	Unknown	Limagrain	2005	PRJEB53924	SAMEA110189801	2.23688	0.979886	Westminster
William	Elite	winter	6-rowed	DEU	Europe	KWS Lochow GmbH	2018	PRJEB53924	SAMEA110189926	2.76133	0.980622	William
Willis	Elite	spring	2-rowed	DEU	Europe	KWS Lochow GmbH	2020	PRJEB53924	SAMEA110189780	4.41186	0.979054	Willis
Wintmalt	Elite	winter	2-rowed	DEU	Europe	KWS Lochow GmbH	2007	PRJEB53924	SAMEA110189927	2.97493	0.979774	Wintmalt
Yatzy	Elite	winter	2-rowed	Unknown	Unknown	Sejet	2005	PRJEB53924	SAMEA110190019	3.91593	0.980119	Yatzy
Yvonne	Elite	winter	2-rowed	Unknown	Unknown	Nordsaat	2018	PRJEB53924	SAMEA110189980	3.61066	0.980079	Yvonne
Zappa	Elite	winter	6-rowed	FRA	Europe	Limagrain	2019	PRJEB53924	SAMEA110189959	2.33929	0.979596	Zappa
Zebra	Elite	winter	6-rowed	BEL	Europe	Limagrain	2018	PRJEB53924	SAMEA110189960	2.04828	0.980804	Zebra
Zenek	Elite	winter	6-rowed	POL	Europe	Danko	2013	PRJEB53924	SAMEA110189881	2.99011	0.97928	Zenek
Zephyr	Elite	winter	2-rowed	Unknown	Unknown	Sejet	2007	PRJEB53924	SAMEA110190020	4.71807	0.979686	Zephyr
Zhana	Elite	spring	2-rowed	SVK	Asia	Secobra Recherches	2012	PRJEB53924	SAMEA110189835	1.64799	0.979921	Zhana
Zirene	Elite	winter	2-rowed	Unknown	Unknown	Sejet	2014	PRJEB53924	SAMEA110190021	4.57645	0.97972	Zirene
Zita	Elite	winter	2-rowed	POL	Europe	Nordsaat	2017	PRJEB53924	SAMEA110189981	1.77194	0.980147	Zita
Zodiac	Elite	winter	6-rowed	FRA	Europe	Limagrain	2020	PRJEB53924	SAMEA110189961	1.4703	0.980078	Zodiac

## Sheet: S2
Supplementary table S2 The number and proportion of outliers identified for each trait
Trait	Spring	Winter
blumeria_graminis	7 (0.97%)	0
heading_date	0	1 (0.21%)
lodging	2 (0.28%)	3 (0.64%)
plant_height	0	2 (0.42%)
puccinia_hordei	2 (0.28%)	0
pyrenophora_teres	19 (2.62%)	5 (1.06%)
ramularia_collo_cygni	18 (2.48%)	2 (0.42%)
rhynchosporium	10 (1.38%)	2 (0.42%)
